# Supplementary material for: Bis[4-(4-pyridyl­meth­oxy)phenol-κN]silver nitrate monohydrate
Source: Acta Crystallogr Sect E Struct Rep Online. 2010 Jun 5;66(Pt 7):m754. doi: 10.1107/S1600536810020945 (PMC3007012; doi:10.1107/S1600536810020945)
Supplement: Supplementary file 1 [file e-66-0m754-sup1.cif]

##############################################################################
###                                                                        ###
###        Electronic paper (Acta Crystallographica Section E)             ###
###                                                                        ###
##############################################################################
#                                                                            #
# This CIF contains the data in a paper accepted for publication in Acta     #
# Crystallographica Section E. It conforms to the requirements of Notes      #
# for Authors for Section E, and has been peer reviewed under the auspices   #
# of the IUCr Commission on Journals.                                        #
#                                                                            #
# Full details of the Crystallographic Information File format               #
# are given in the paper "The Crystallographic Information File (CIF):       #
# a New Standard Archive File for Crystallography" by S. R. Hall, F. H.      #
# Allen and I. D. Brown [Acta Cryst. (1991), A47, 655-685].                  #
#                                                                            #
# The current version of the core CIF dictionary is obtainable from          #
# ftp://ftp.iucr.org/pub/cif_core.dic. The current version number is 2.4.    #
#                                                                            #
# Software is freely available for graphical display of the structure(s) in  #
# this CIF.  For information consult the CIF home page http://www.iucr.org/  #
# cif/home.html                                                              #
#                                                                            #
# This file may be used for bona fide research purposes within the           #
# scientific community so long as proper attribution is given to the journal # 
# article from which it was obtained.                                        #
#                                                                            #
##############################################################################
                                             
data_I
_audit_creation_method     SHELXL-97
_chemical_name_systematic
;
Bis[4-(4-pyridylmethoxy)phenol-\k<i>N</i>]silver nitrate monohydrate
;
_chemical_name_common     ?
_chemical_formula_moiety     '(C12 H11 N O2)2 Ag +, N O3 -, H2 O'
_chemical_formula_sum     'C24 H24 Ag N3 O8'
_chemical_formula_iupac     '[Ag (C12 H11 N O2)2] N O3, H2 O'
_chemical_formula_weight     590.33
_chemical_melting_point     ?
_symmetry_cell_setting     monoclinic
_symmetry_space_group_name_H-M     'P 21/c'
_symmetry_space_group_name_Hall     '-P 2ybc'
loop_
    _symmetry_equiv_pos_as_xyz
    'x, y, z'
    '-x, y+1/2, -z+1/2'
    '-x, -y, -z'
    'x, -y-1/2, z-1/2'
_cell_length_a     9.458(4)
_cell_length_b     13.507(7)
_cell_length_c     20.274(7)
_cell_angle_alpha     90.00
_cell_angle_beta     111.986(18)
_cell_angle_gamma     90.00
_cell_volume     2401.6(18)
_cell_formula_units_Z     4
_cell_measurement_reflns_used     11930
_cell_measurement_theta_min     3.01
_cell_measurement_theta_max     27.50
_cell_measurement_temperature     291(2)
_exptl_crystal_description     block
_exptl_crystal_colour     colorless
_exptl_crystal_size_max     0.21
_exptl_crystal_size_mid     0.19
_exptl_crystal_size_min     0.18
_exptl_crystal_density_diffrn     1.633
_exptl_crystal_density_meas     ?
_exptl_crystal_density_method     'not measured'
_exptl_crystal_F_000     1200
_exptl_absorpt_coefficient_mu     0.894
_exptl_absorpt_correction_type     multi-scan
_exptl_absorpt_process_details     '(ABSCOR; Higashi, 1995)'
_exptl_absorpt_correction_T_min     0.8317
_exptl_absorpt_correction_T_max     0.8570
_exptl_special_details
;
;
_diffrn_ambient_temperature     291(2)
_diffrn_radiation_type     MoK\a
_diffrn_radiation_wavelength     0.71073
_diffrn_radiation_source     'fine-focus sealed tube'
_diffrn_radiation_monochromator     graphite
_diffrn_measurement_device_type     'Rigaku R-AXIS RAPID'
_diffrn_measurement_method     '\w scan'
_diffrn_detector_area_resol_mean     ?
_diffrn_reflns_number     22423
_diffrn_reflns_av_R_equivalents     0.0584
_diffrn_reflns_av_sigmaI/netI     0.0512
_diffrn_reflns_theta_min     3.02
_diffrn_reflns_theta_max     27.48
_diffrn_reflns_theta_full     27.48
_diffrn_measured_fraction_theta_max     0.985
_diffrn_measured_fraction_theta_full     0.985
_diffrn_reflns_limit_h_min     -12
_diffrn_reflns_limit_h_max     12
_diffrn_reflns_limit_k_min     -17
_diffrn_reflns_limit_k_max     17
_diffrn_reflns_limit_l_min     -23
_diffrn_reflns_limit_l_max     26
_diffrn_standards_number     0
_diffrn_standards_interval_count     0
_diffrn_standards_interval_time     0
_diffrn_standards_decay_%     0
_refine_special_details
;
Refinement of <i>F</i>^2^ against ALL reflections. The weighted <i>R</i>-factor
<i>wR</i> and goodness of fit <i>S</i> are based on <i>F</i>^2^, conventional
<i>R</i>-factors <i>R</i> are based on <i>F</i>, with <i>F</i> set to zero for
negative <i>F</i>^2^. The threshold expression of <i>F</i>^2^ >
\s(<i>F</i>^2^) is used only for calculating <i>R</i>-factors(gt) <i>etc</i>.
and is not relevant to the choice of reflections for refinement.
<i>R</i>-factors based on <i>F</i>^2^ are statistically about twice as large
as those based on <i>F</i>, and <i>R</i>- factors based on ALL data will be
even larger.
;
_reflns_number_total     5442
_reflns_number_gt     2900
_reflns_threshold_expression     I>2sigma(I)
_refine_ls_structure_factor_coef     Fsqd
_refine_ls_matrix_type     full
_refine_ls_R_factor_all     0.1170
_refine_ls_R_factor_gt     0.0538
_refine_ls_wR_factor_gt     0.0972
_refine_ls_wR_factor_ref     0.1146
_refine_ls_goodness_of_fit_ref     1.037
_refine_ls_restrained_S_all     1.037
_refine_ls_number_reflns     5442
_refine_ls_number_parameters     325
_refine_ls_number_restraints     0
_refine_ls_hydrogen_treatment     constr
_refine_ls_weighting_scheme     calc
_refine_ls_weighting_details
         'calc w=1/[\s^2^(Fo^2^)+(0.0406P)^2^+0.9527P] where P=(Fo^2^+2Fc^2^)/3'
_atom_sites_solution_hydrogens     geom
_atom_sites_solution_primary     direct
_atom_sites_solution_secondary     difmap
_refine_ls_shift/su_max     0.001
_refine_ls_shift/su_mean     0.000
_refine_diff_density_max     0.276
_refine_diff_density_min     -0.379
_refine_ls_extinction_method     none
_refine_ls_extinction_coef     ?
loop_
    _atom_type_symbol
    _atom_type_description
    _atom_type_scat_dispersion_real
    _atom_type_scat_dispersion_imag
    _atom_type_scat_source
    'C' 'C' 0.0033 0.0016
                         'International Tables Vol C Tables 4.2.6.8 and 6.1.1.4'
    'H' 'H' 0.0000 0.0000
                         'International Tables Vol C Tables 4.2.6.8 and 6.1.1.4'
    'Ag' 'Ag' -0.8971 1.1015
                         'International Tables Vol C Tables 4.2.6.8 and 6.1.1.4'
    'N' 'N' 0.0061 0.0033
                         'International Tables Vol C Tables 4.2.6.8 and 6.1.1.4'
    'O' 'O' 0.0106 0.0060
                         'International Tables Vol C Tables 4.2.6.8 and 6.1.1.4'
_computing_data_collection     'RAPID-AUTO (Rigaku, 1998)'
_computing_cell_refinement     'RAPID-AUTO (Rigaku, 1998)'
_computing_data_reduction     'CrystalClear (Rigaku/MSC, 2002)'
_computing_structure_solution     'SHELXS97 (Sheldrick, 2008)'
_computing_structure_refinement     'SHELXL97 (Sheldrick, 2008)'
_computing_molecular_graphics     'SHELXTL (Sheldrick, 2008)'
_computing_publication_material     'SHELXL97 (Sheldrick, 2008)'
loop_
    _atom_site_type_symbol
    _atom_site_label
    _atom_site_fract_x
    _atom_site_fract_y
    _atom_site_fract_z
    _atom_site_U_iso_or_equiv
    _atom_site_adp_type
    _atom_site_calc_flag
    _atom_site_refinement_flags
    _atom_site_occupancy
    _atom_site_disorder_assembly
    _atom_site_disorder_group
    Ag Ag1 0.90730(4) 0.49819(3) 0.766410(16) 0.07746(16) Uani d . 1 . .
    O O1 2.1641(3) 0.7496(2) 1.22381(14) 0.0838(9) Uani d . 1 . .
    H H1A 2.2314 0.7453 1.2076 0.126 Uiso d R 1 . .
    O O2 1.6021(3) 0.6618(2) 1.01902(13) 0.0673(7) Uani d . 1 . .
    O O3 -0.3575(3) 0.6172(2) 0.27642(14) 0.0818(9) Uani d . 1 . .
    H H3 -0.3967 0.5657 0.2566 0.123 Uiso d R 1 . .
    O O4 0.2108(3) 0.5574(2) 0.48365(13) 0.0648(7) Uani d . 1 . .
    N N1 1.0938(4) 0.5514(3) 0.85577(17) 0.0599(8) Uani d . 1 . .
    N N2 0.7030(4) 0.4783(3) 0.67566(16) 0.0605(9) Uani d . 1 . .
    C C1 1.8626(4) 0.6955(3) 1.0520(2) 0.0616(10) Uani d . 1 . .
    H H1 1.8487 0.6892 1.0043 0.074 Uiso calc R 1 . .
    C C2 2.0045(4) 0.7167(3) 1.1011(2) 0.0622(10) Uani d . 1 . .
    H H2 2.0861 0.7248 1.0866 0.075 Uiso calc R 1 . .
    C C3 2.0268(4) 0.7261(3) 1.1721(2) 0.0596(10) Uani d . 1 . .
    C C4 1.9048(5) 0.7140(3) 1.1922(2) 0.0662(11) Uani d . 1 . .
    H H4 1.9188 0.7203 1.2399 0.079 Uiso calc R 1 . .
    C C5 1.7617(4) 0.6927(3) 1.14314(19) 0.0625(11) Uani d . 1 . .
    H H5 1.6802 0.6847 1.1578 0.075 Uiso calc R 1 . .
    C C6 1.7397(4) 0.6832(3) 1.07254(19) 0.0557(10) Uani d . 1 . .
    C C7 1.4773(4) 0.6405(3) 1.03879(19) 0.0600(10) Uani d . 1 . .
    H H7A 1.4508 0.6985 1.0600 0.072 Uiso calc R 1 . .
    H H7B 1.5037 0.5873 1.0735 0.072 Uiso calc R 1 . .
    C C8 1.3450(4) 0.6102(3) 0.97345(19) 0.0528(9) Uani d . 1 . .
    C C9 1.2098(4) 0.5805(3) 0.9801(2) 0.0617(11) Uani d . 1 . .
    H H9 1.2015 0.5800 1.0244 0.074 Uiso calc R 1 . .
    C C10 1.0896(4) 0.5522(3) 0.9206(2) 0.0625(10) Uani d . 1 . .
    H H10 1.0001 0.5323 0.9257 0.075 Uiso calc R 1 . .
    C C11 1.2229(5) 0.5806(3) 0.8502(2) 0.0723(12) Uani d . 1 . .
    H H11 1.2284 0.5804 0.8053 0.087 Uiso calc R 1 . .
    C C12 1.3483(4) 0.6109(3) 0.9068(2) 0.0631(11) Uani d . 1 . .
    H H12 1.4354 0.6318 0.8998 0.076 Uiso calc R 1 . .
    C C13 0.6144(5) 0.5569(4) 0.6534(2) 0.0676(11) Uani d . 1 . .
    H H13 0.6493 0.6168 0.6763 0.081 Uiso calc R 1 . .
    C C14 0.4742(4) 0.5559(3) 0.5987(2) 0.0620(10) Uani d . 1 . .
    H H14 0.4168 0.6136 0.5854 0.074 Uiso calc R 1 . .
    C C15 0.4202(4) 0.4684(3) 0.56382(18) 0.0508(9) Uani d . 1 . .
    C C16 0.5105(5) 0.3864(3) 0.5868(2) 0.0653(11) Uani d . 1 . .
    H H16 0.4781 0.3255 0.5650 0.078 Uiso calc R 1 . .
    C C17 0.6492(5) 0.3944(4) 0.6421(2) 0.0677(11) Uani d . 1 . .
    H H17 0.7085 0.3376 0.6568 0.081 Uiso calc R 1 . .
    C C18 0.2680(4) 0.4611(3) 0.50477(19) 0.0562(10) Uani d . 1 . .
    H H18A 0.2775 0.4262 0.4648 0.067 Uiso calc R 1 . .
    H H18B 0.1983 0.4245 0.5206 0.067 Uiso calc R 1 . .
    C C19 0.0684(4) 0.5651(3) 0.43111(18) 0.0536(9) Uani d . 1 . .
    C C20 -0.0174(4) 0.4872(3) 0.3943(2) 0.0585(10) Uani d . 1 . .
    H H20 0.0204 0.4230 0.4042 0.070 Uiso calc R 1 . .
    C C21 -0.1600(4) 0.5033(3) 0.34252(19) 0.0604(10) Uani d . 1 . .
    H H21 -0.2179 0.4500 0.3178 0.072 Uiso calc R 1 . .
    C C22 -0.2163(4) 0.5970(4) 0.32752(19) 0.0611(11) Uani d . 1 . .
    C C23 -0.1309(5) 0.6762(3) 0.3639(2) 0.0657(11) Uani d . 1 . .
    H H23 -0.1688 0.7403 0.3537 0.079 Uiso calc R 1 . .
    C C24 0.0111(5) 0.6598(3) 0.4155(2) 0.0644(11) Uani d . 1 . .
    H H24 0.0690 0.7132 0.4402 0.077 Uiso calc R 1 . .
    O O5 -0.6790(5) 0.5495(3) 0.15883(18) 0.1028(11) Uani d . 1 . .
    O O6 -0.7139(5) 0.3980(4) 0.1501(3) 0.169(2) Uani d . 1 . .
    O O7 -0.4972(4) 0.4493(3) 0.21269(17) 0.0924(10) Uani d . 1 . .
    N N3 -0.6322(5) 0.4659(4) 0.1726(2) 0.0748(11) Uani d . 1 . .
    O O8 -0.4291(3) 0.2671(2) 0.29281(18) 0.0947(10) Uani d . 1 . .
    H H31 -0.4422 0.3165 0.2651 0.142 Uiso d R 1 . .
    H H32 -0.4804 0.2184 0.2694 0.142 Uiso d R 1 . .
loop_
    _atom_site_aniso_label
    _atom_site_aniso_U_11
    _atom_site_aniso_U_22
    _atom_site_aniso_U_33
    _atom_site_aniso_U_12
    _atom_site_aniso_U_13
    _atom_site_aniso_U_23
    Ag1 0.0540(2) 0.1015(3) 0.0613(2) -0.01044(19) 0.00368(15) -0.00670(19)
    O1 0.0576(18) 0.114(3) 0.0640(17) -0.0152(17) 0.0045(15) -0.0085(16)
    O2 0.0477(16) 0.094(2) 0.0534(15) -0.0097(15) 0.0109(13) 0.0040(14)
    O3 0.0646(18) 0.097(2) 0.0640(17) 0.0063(17) 0.0008(15) 0.0130(16)
    O4 0.0518(17) 0.0639(19) 0.0626(16) -0.0080(14) 0.0031(14) 0.0036(14)
    N1 0.049(2) 0.061(2) 0.059(2) -0.0014(17) 0.0082(16) -0.0005(16)
    N2 0.050(2) 0.078(3) 0.0505(18) -0.0069(18) 0.0148(16) -0.0006(17)
    C1 0.060(3) 0.071(3) 0.054(2) -0.004(2) 0.021(2) 0.0004(19)
    C2 0.050(2) 0.070(3) 0.062(2) -0.003(2) 0.016(2) 0.000(2)
    C3 0.048(2) 0.056(3) 0.061(2) -0.0021(19) 0.005(2) 0.0006(19)
    C4 0.063(3) 0.080(3) 0.049(2) -0.004(2) 0.015(2) -0.004(2)
    C5 0.055(2) 0.076(3) 0.054(2) -0.002(2) 0.017(2) 0.001(2)
    C6 0.048(2) 0.055(3) 0.054(2) -0.0013(18) 0.0072(19) 0.0030(18)
    C7 0.046(2) 0.071(3) 0.057(2) -0.004(2) 0.0127(19) -0.0061(19)
    C8 0.051(2) 0.044(2) 0.057(2) 0.0041(18) 0.0119(18) -0.0015(17)
    C9 0.054(2) 0.074(3) 0.054(2) -0.003(2) 0.017(2) 0.001(2)
    C10 0.049(2) 0.072(3) 0.061(2) -0.004(2) 0.014(2) 0.002(2)
    C11 0.066(3) 0.096(4) 0.052(2) -0.008(3) 0.018(2) -0.002(2)
    C12 0.055(2) 0.075(3) 0.057(2) -0.012(2) 0.017(2) -0.003(2)
    C13 0.066(3) 0.067(3) 0.062(2) -0.015(2) 0.015(2) -0.009(2)
    C14 0.054(3) 0.061(3) 0.063(2) -0.005(2) 0.013(2) 0.001(2)
    C15 0.046(2) 0.063(3) 0.0435(19) -0.0065(18) 0.0169(17) -0.0004(17)
    C16 0.060(3) 0.063(3) 0.061(2) 0.002(2) 0.010(2) -0.010(2)
    C17 0.062(3) 0.074(3) 0.057(2) 0.005(2) 0.012(2) -0.001(2)
    C18 0.052(2) 0.065(3) 0.049(2) -0.005(2) 0.0150(19) -0.0022(18)
    C19 0.046(2) 0.065(3) 0.048(2) -0.009(2) 0.0151(18) 0.0033(19)
    C20 0.055(2) 0.058(3) 0.057(2) 0.001(2) 0.0141(19) -0.0002(19)
    C21 0.059(2) 0.071(3) 0.0472(19) -0.010(2) 0.0144(18) -0.006(2)
    C22 0.056(3) 0.079(3) 0.044(2) 0.000(2) 0.0134(19) 0.008(2)
    C23 0.072(3) 0.057(3) 0.063(2) 0.006(2) 0.019(2) 0.011(2)
    C24 0.065(3) 0.061(3) 0.057(2) -0.009(2) 0.010(2) 0.002(2)
    O5 0.110(3) 0.107(3) 0.076(2) 0.020(3) 0.017(2) 0.013(2)
    O6 0.090(3) 0.114(4) 0.244(6) -0.034(3) -0.006(3) -0.019(4)
    O7 0.054(2) 0.119(3) 0.088(2) 0.0052(19) 0.0086(18) -0.010(2)
    N3 0.056(3) 0.097(4) 0.066(2) -0.005(2) 0.017(2) -0.007(2)
    O8 0.072(2) 0.089(2) 0.115(3) -0.0035(18) 0.0242(19) -0.0212(19)
_geom_special_details
;
All e.s.d.'s (except the e.s.d. in the dihedral angle between two l.s. planes)
are estimated using the full covariance matrix. The cell e.s.d.'s are taken
into account individually in the estimation of e.s.d.'s in distances, angles
and torsion angles; correlations between e.s.d.'s in cell parameters are only
used when they are defined by crystal symmetry. An approximate (isotropic)
treatment of cell e.s.d.'s is used for estimating e.s.d.'s involving l.s.
planes.
;
loop_
    _geom_bond_atom_site_label_1
    _geom_bond_atom_site_label_2
    _geom_bond_site_symmetry_2
    _geom_bond_distance
    _geom_bond_publ_flag
    Ag1 N1 . 2.126(3) ?
    Ag1 N2 . 2.128(3) ?
    O1 C3 . 1.366(4) ?
    O1 H1A . 0.8200 ?
    O2 C6 . 1.377(4) ?
    O2 C7 . 1.411(4) ?
    O3 C22 . 1.377(4) ?
    O3 H3 . 0.8201 ?
    O4 C19 . 1.373(4) ?
    O4 C18 . 1.411(5) ?
    N1 C11 . 1.328(5) ?
    N1 C10 . 1.330(5) ?
    N2 C17 . 1.321(5) ?
    N2 C13 . 1.323(5) ?
    C1 C2 . 1.369(5) ?
    C1 C6 . 1.384(5) ?
    C1 H1 . 0.9300 ?
    C2 C3 . 1.380(5) ?
    C2 H2 . 0.9300 ?
    C3 C4 . 1.371(5) ?
    C4 C5 . 1.376(5) ?
    C4 H4 . 0.9300 ?
    C5 C6 . 1.373(5) ?
    C5 H5 . 0.9300 ?
    C7 C8 . 1.499(5) ?
    C7 H7A . 0.9700 ?
    C7 H7B . 0.9700 ?
    C8 C12 . 1.364(5) ?
    C8 C9 . 1.394(5) ?
    C9 C10 . 1.367(5) ?
    C9 H9 . 0.9300 ?
    C10 H10 . 0.9300 ?
    C11 C12 . 1.368(5) ?
    C11 H11 . 0.9300 ?
    C12 H12 . 0.9300 ?
    C13 C14 . 1.374(5) ?
    C13 H13 . 0.9300 ?
    C14 C15 . 1.374(5) ?
    C14 H14 . 0.9300 ?
    C15 C16 . 1.370(5) ?
    C15 C18 . 1.491(5) ?
    C16 C17 . 1.375(5) ?
    C16 H16 . 0.9300 ?
    C17 H17 . 0.9300 ?
    C18 H18A . 0.9700 ?
    C18 H18B . 0.9700 ?
    C19 C20 . 1.368(5) ?
    C19 C24 . 1.379(5) ?
    C20 C21 . 1.382(5) ?
    C20 H20 . 0.9300 ?
    C21 C22 . 1.362(5) ?
    C21 H21 . 0.9300 ?
    C22 C23 . 1.377(6) ?
    C23 C24 . 1.376(5) ?
    C23 H23 . 0.9300 ?
    C24 H24 . 0.9300 ?
    O5 N3 . 1.206(5) ?
    O6 N3 . 1.176(5) ?
    O7 N3 . 1.251(5) ?
    O8 H31 . 0.8500 ?
    O8 H32 . 0.8499 ?
loop_
    _geom_angle_atom_site_label_1
    _geom_angle_atom_site_label_2
    _geom_angle_atom_site_label_3
    _geom_angle_site_symmetry_1
    _geom_angle_site_symmetry_3
    _geom_angle
    _geom_angle_publ_flag
    N1 Ag1 N2 . . 167.10(13) ?
    C3 O1 H1A . . 109.5 ?
    C6 O2 C7 . . 117.6(3) ?
    C22 O3 H3 . . 109.5 ?
    C19 O4 C18 . . 117.3(3) ?
    C11 N1 C10 . . 116.8(3) ?
    C11 N1 Ag1 . . 121.6(3) ?
    C10 N1 Ag1 . . 121.5(3) ?
    C17 N2 C13 . . 116.1(4) ?
    C17 N2 Ag1 . . 127.1(3) ?
    C13 N2 Ag1 . . 116.6(3) ?
    C2 C1 C6 . . 120.8(4) ?
    C2 C1 H1 . . 119.6 ?
    C6 C1 H1 . . 119.6 ?
    C1 C2 C3 . . 120.2(4) ?
    C1 C2 H2 . . 119.9 ?
    C3 C2 H2 . . 119.9 ?
    O1 C3 C4 . . 117.6(3) ?
    O1 C3 C2 . . 123.5(4) ?
    C4 C3 C2 . . 118.8(4) ?
    C3 C4 C5 . . 121.3(4) ?
    C3 C4 H4 . . 119.3 ?
    C5 C4 H4 . . 119.3 ?
    C6 C5 C4 . . 119.8(4) ?
    C6 C5 H5 . . 120.1 ?
    C4 C5 H5 . . 120.1 ?
    C5 C6 O2 . . 124.8(3) ?
    C5 C6 C1 . . 119.1(4) ?
    O2 C6 C1 . . 116.2(3) ?
    O2 C7 C8 . . 108.4(3) ?
    O2 C7 H7A . . 110.0 ?
    C8 C7 H7A . . 110.0 ?
    O2 C7 H7B . . 110.0 ?
    C8 C7 H7B . . 110.0 ?
    H7A C7 H7B . . 108.4 ?
    C12 C8 C9 . . 117.4(4) ?
    C12 C8 C7 . . 123.5(4) ?
    C9 C8 C7 . . 119.0(3) ?
    C10 C9 C8 . . 119.0(4) ?
    C10 C9 H9 . . 120.5 ?
    C8 C9 H9 . . 120.5 ?
    N1 C10 C9 . . 123.5(4) ?
    N1 C10 H10 . . 118.2 ?
    C9 C10 H10 . . 118.2 ?
    N1 C11 C12 . . 123.6(4) ?
    N1 C11 H11 . . 118.2 ?
    C12 C11 H11 . . 118.2 ?
    C8 C12 C11 . . 119.7(4) ?
    C8 C12 H12 . . 120.2 ?
    C11 C12 H12 . . 120.2 ?
    N2 C13 C14 . . 124.3(4) ?
    N2 C13 H13 . . 117.8 ?
    C14 C13 H13 . . 117.8 ?
    C15 C14 C13 . . 119.0(4) ?
    C15 C14 H14 . . 120.5 ?
    C13 C14 H14 . . 120.5 ?
    C16 C15 C14 . . 117.1(4) ?
    C16 C15 C18 . . 120.7(4) ?
    C14 C15 C18 . . 122.1(4) ?
    C15 C16 C17 . . 119.9(4) ?
    C15 C16 H16 . . 120.1 ?
    C17 C16 H16 . . 120.1 ?
    N2 C17 C16 . . 123.5(4) ?
    N2 C17 H17 . . 118.2 ?
    C16 C17 H17 . . 118.2 ?
    O4 C18 C15 . . 109.1(3) ?
    O4 C18 H18A . . 109.9 ?
    C15 C18 H18A . . 109.9 ?
    O4 C18 H18B . . 109.9 ?
    C15 C18 H18B . . 109.9 ?
    H18A C18 H18B . . 108.3 ?
    C20 C19 O4 . . 125.0(4) ?
    C20 C19 C24 . . 119.1(4) ?
    O4 C19 C24 . . 115.8(4) ?
    C19 C20 C21 . . 120.3(4) ?
    C19 C20 H20 . . 119.9 ?
    C21 C20 H20 . . 119.9 ?
    C22 C21 C20 . . 120.4(4) ?
    C22 C21 H21 . . 119.8 ?
    C20 C21 H21 . . 119.8 ?
    C21 C22 C23 . . 120.0(4) ?
    C21 C22 O3 . . 122.7(4) ?
    C23 C22 O3 . . 117.3(4) ?
    C24 C23 C22 . . 119.5(4) ?
    C24 C23 H23 . . 120.2 ?
    C22 C23 H23 . . 120.2 ?
    C23 C24 C19 . . 120.7(4) ?
    C23 C24 H24 . . 119.6 ?
    C19 C24 H24 . . 119.6 ?
    O6 N3 O5 . . 120.7(5) ?
    O6 N3 O7 . . 118.3(5) ?
    O5 N3 O7 . . 121.0(5) ?
    H31 O8 H32 . . 109.0 ?
loop_
    _geom_hbond_atom_site_label_D
    _geom_hbond_atom_site_label_H
    _geom_hbond_atom_site_label_A
    _geom_hbond_site_symmetry_A
    _geom_hbond_distance_DH
    _geom_hbond_distance_HA
    _geom_hbond_distance_DA
    _geom_hbond_angle_DHA
    O1 H1A O8 2_756 0.82 1.90 2.661(4) 154.9
    O3 H3 O7 . 0.82 1.88 2.698(5) 176.3
    O8 H31 O7 . 0.85 2.05 2.885(5) 166.9
    O8 H32 O3 2_445 0.85 2.00 2.833(4) 164.9
data_global
_journal_date_recd_electronic     2010-05-26
_journal_date_accepted     2010-06-01
_journal_name_full     'Acta Crystallographica, Section E'
_journal_year     2010
_journal_volume     66
_journal_issue      7
_journal_page_first     m754
_journal_page_last     m754
_journal_paper_category     QM
_journal_coeditor_code     NG2780
_publ_contact_author_name     'Zhang, Hong-Sen'
_publ_contact_author_address
;
Modern Analysis, Test and Research Center,
Heilongjiang Institute of Science and Technology,
Harbin 150027,
People's Republic of China.
;
_publ_contact_author_email     zhanghongsen666@sina.com
_publ_contact_author_phone     '(86)15604515455'
_publ_section_title
;
Bis[4-(4-pyridylmethoxy)phenol-\k<i>N</i>]silver nitrate monohydrate
;
loop_
    _publ_author_name
    _publ_author_footnote
    _publ_author_address
    'Zhang, Hong-Sen' .
;
Modern Analysis, Test and Research Center,
Heilongjiang Institute of Science and Technology,
Harbin 150027
People's Republic of China
;
