# Supplementary material for: Bis[4-(4-pyridyl­meth­oxy)phenol-κN]silver nitrate monohydrate
Source: Acta Crystallogr Sect E Struct Rep Online. 2010 Jun 5;66(Pt 7):m754. doi: 10.1107/S1600536810020945 (PMC3007012; doi:10.1107/S1600536810020945)
Supplement: Supplementary file 2 [file e-66-0m754-Isup2.hkl]

# 
# h,k,l, Fc-squared, Fo-squared, sigma(Fo-squared) and status flag 
# 
data_I
_shelx_title ' ly28 in            P21/c' 
_shelx_refln_list_code          4 
_shelx_F_calc_maximum      416.98 
_exptl_crystal_F_000      1199.83 
_reflns_d_resolution_high  0.7701 
 
loop_ 
 _symmetry_equiv_pos_as_xyz 
 'x, y, z' 
 '-x, y+1/2, -z+1/2' 
 '-x, -y, -z' 
 'x, -y-1/2, z-1/2' 
 
_cell_length_a     9.4580 
_cell_length_b    13.5070 
_cell_length_c    20.2740 
_cell_angle_alpha  90.000 
_cell_angle_beta  111.986 
_cell_angle_gamma  90.000 
 
_shelx_F_squared_multiplier     1.000 
 
loop_ 
 _refln_index_h 
 _refln_index_k 
 _refln_index_l 
 _refln_F_squared_calc 
 _refln_F_squared_meas 
 _refln_F_squared_sigma 
 _refln_observed_status 
   2   0   0     3028.86     2956.73     44.63 o 
   3   0   0       59.85       50.72     11.11 o 
   4   0   0     4114.41     3839.98     65.25 o 
   5   0   0     6460.74     6262.10    141.01 o 
   6   0   0     2526.59     2544.48     54.17 o 
   7   0   0     2571.64     2681.61    145.88 o 
   8   0   0      321.71      319.06     24.69 o 
   9   0   0      311.44      273.51     46.96 o 
  11   0   0      292.98      237.83     82.53 o 
   2   1   0        5.73        0.31      3.58 o 
   3   1   0     1041.44      961.23     43.00 o 
   4   1   0      146.36      134.89     16.63 o 
   5   1   0      261.35      297.72     13.41 o 
   6   1   0       86.59       83.20      6.10 o 
   7   1   0     1422.97     1439.81     47.36 o 
   8   1   0       79.82       77.76     15.47 o 
   9   1   0        0.18       13.10     19.49 o 
  10   1   0        0.08       69.53     67.58 o 
   0   2   0    85334.48    92902.38   2534.55 o 
   1   2   0     3289.93     3155.11     33.18 o 
   2   2   0       42.16       60.31     11.32 o 
   3   2   0       15.32       10.97      4.23 o 
   4   2   0     3472.08     3105.29     72.79 o 
   5   2   0    11687.59    11456.36    146.24 o 
   6   2   0     3825.57     3896.58     56.52 o 
   7   2   0     3718.52     3881.37     68.35 o 
   8   2   0       39.18       64.11     18.13 o 
   9   2   0      120.19      105.66     41.91 o 
  10   2   0      623.63      625.96     65.45 o 
   1   3   0     2993.38     3032.32     34.58 o 
   2   3   0     4921.84     4736.96     54.55 o 
   3   3   0        0.22       14.15     12.71 o 
   4   3   0     1250.89     1171.70     33.55 o 
   5   3   0      113.32      163.64     26.00 o 
   6   3   0        0.45       -3.06     13.60 o 
   7   3   0       13.85       46.91     19.84 o 
   8   3   0     1249.15     1209.82     46.71 o 
   9   3   0       17.70       67.76     24.94 o 
  10   3   0       10.18       24.92     26.23 o 
  11   3   0        0.56      -18.89     47.47 o 
   0   4   0    24049.43    24222.27    461.95 o 
   1   4   0    40787.49    40912.04    631.85 o 
   2   4   0     6245.42     5988.85     81.23 o 
   3   4   0     1874.94     1872.01     35.55 o 
   4   4   0     3304.38     2985.97     53.96 o 
   5   4   0     4069.76     4112.70     77.98 o 
   6   4   0     3935.57     3916.24     94.21 o 
   7   4   0       31.43       33.03     20.42 o 
   8   4   0       57.70       63.03     19.99 o 
   9   4   0       75.03       58.07     22.55 o 
  10   4   0      353.57      234.39     52.15 o 
  11   4   0      200.59      260.82     56.71 o 
   1   5   0     7538.96     7624.17     95.84 o 
   2   5   0     3143.79     3053.63     47.03 o 
   3   5   0      285.48      346.50     27.39 o 
   4   5   0       48.11       65.13     15.94 o 
   5   5   0      253.18      231.12     25.20 o 
   6   5   0       29.06       48.88     28.03 o 
   7   5   0       16.41       11.38     22.98 o 
   8   5   0       37.18       49.26     20.92 o 
   9   5   0      106.10       94.29     29.71 o 
  10   5   0        0.58       38.16     33.18 o 
   0   6   0     1353.32     1240.71     56.21 o 
   1   6   0     7692.32     7578.01     95.43 o 
   2   6   0     2716.51     2695.32     39.78 o 
   3   6   0        3.98       21.50     13.60 o 
   4   6   0     2492.69     2435.30     42.99 o 
   5   6   0     3285.48     3214.68     56.79 o 
   6   6   0     1723.48     1768.96     59.08 o 
   7   6   0       38.76       22.33     20.60 o 
   8   6   0       67.24       55.35     29.01 o 
   9   6   0       30.12        3.76     23.91 o 
  10   6   0      149.31      145.53     32.02 o 
   1   7   0      966.78      982.86     29.44 o 
   2   7   0      846.24      881.44     33.57 o 
   3   7   0      203.72      256.03     26.62 o 
   4   7   0     1138.38     1068.61     36.15 o 
   5   7   0      372.16      435.02     38.92 o 
   6   7   0        5.77        2.54      5.17 o 
   7   7   0       56.87       29.91     25.06 o 
   8   7   0       88.31       53.84     24.31 o 
   9   7   0      158.79      153.56     34.21 o 
  10   7   0       16.39       23.46     31.80 o 
   0   8   0      903.20      966.08     55.23 o 
   1   8   0      835.22      857.21     26.89 o 
   2   8   0     1083.41     1079.12     28.23 o 
   3   8   0      174.72      171.56     20.24 o 
   4   8   0     1789.10     1783.02     41.90 o 
   5   8   0      883.03      930.80     42.73 o 
   6   8   0        1.90        1.33     21.14 o 
   7   8   0       43.77       93.61     28.87 o 
   8   8   0       17.92       18.60     25.96 o 
   9   8   0       38.41       79.25     34.39 o 
  10   8   0       28.46       61.83     37.76 o 
   1   9   0      229.90      289.77     22.10 o 
   2   9   0      382.49      422.65     30.78 o 
   3   9   0        3.85       30.85     18.84 o 
   4   9   0       80.42       72.85     22.69 o 
   5   9   0      121.77      136.09     23.54 o 
   6   9   0      132.69       77.14     40.87 o 
   7   9   0        3.63       -7.51     25.62 o 
   8   9   0        3.19       27.70     28.32 o 
   9   9   0        1.35       29.18     34.59 o 
   0  10   0      792.47      891.77    111.44 o 
   1  10   0     1402.20     1416.59     40.13 o 
   2  10   0       33.87       17.23     18.39 o 
   3  10   0       12.65       -3.81     17.15 o 
   4  10   0      354.24      446.91     33.48 o 
   5  10   0      405.70      486.94     40.89 o 
   6  10   0       83.76       98.69     29.86 o 
   7  10   0       45.81       24.76      9.92 o 
   8  10   0        4.15        7.94     35.34 o 
   9  10   0       72.20       29.68     33.29 o 
   1  11   0      148.38      145.61     30.74 o 
   2  11   0      250.72      255.17     30.24 o 
   3  11   0       21.02       15.10     24.46 o 
   4  11   0      129.26       94.27     26.79 o 
   5  11   0       24.49       25.64     27.87 o 
   6  11   0        3.96       22.15     25.49 o 
   7  11   0        5.52      -17.39     29.79 o 
   8  11   0        3.59       11.90     28.14 o 
   0  12   0       88.91      124.11     33.54 o 
   1  12   0      746.45      847.20     39.78 o 
   2  12   0        2.69       20.80     25.10 o 
   3  12   0       90.26       87.78     29.34 o 
   4  12   0       68.31       76.56     27.94 o 
   5  12   0        2.61      114.80     57.34 o 
   6  12   0       88.62       70.49     31.94 o 
   7  12   0        0.13       35.95     33.46 o 
   8  12   0        5.20       39.87     32.63 o 
   1  13   0       30.74       40.68     22.86 o 
   2  13   0       37.92       21.84     22.52 o 
   3  13   0        0.05        9.61     24.32 o 
   4  13   0       34.07      105.36     62.96 o 
   5  13   0       28.62       11.68     26.42 o 
   6  13   0        8.89       23.00     38.96 o 
   7  13   0        4.06      -15.74     33.35 o 
   0  14   0        7.63       59.63     45.16 o 
   1  14   0      361.54      341.52     59.28 o 
   2  14   0      164.05      205.64     42.34 o 
   3  14   0       31.60       90.12     42.11 o 
   4  14   0        1.11       -2.06     27.06 o 
   5  14   0        8.55       29.88     29.22 o 
   6  14   0       24.71       10.40     22.88 o 
   1  15   0        0.64       20.58     33.48 o 
   2  15   0        0.65       89.55     63.55 o 
   3  15   0        9.36      117.28     44.18 o 
   4  15   0        2.63       50.29     31.29 o 
   5  15   0       22.81       24.30     39.40 o 
   0  16   0       54.39       76.61     74.42 o 
   1  16   0       13.09       10.80     43.21 o 
   2  16   0        0.06       15.11     39.16 o 
   3  16   0       34.72       63.30     36.49 o 
   4  16   0       23.32       16.59     31.36 o 
   1  17   0        1.22      -16.61     30.36 o 
   2  17   0        0.22       50.68     41.08 o 
 -10   1   1      129.91      299.56     77.98 o 
  -9   1   1      446.61      487.26     37.39 o 
  -8   1   1      660.69      656.31     44.19 o 
  -7   1   1     2812.32     2820.40     46.01 o 
  -6   1   1     1466.10     1435.61     23.22 o 
  -5   1   1      363.18      384.31     13.44 o 
  -4   1   1     7187.15     7149.37     91.00 o 
  -3   1   1    15149.39    15018.35    137.83 o 
  -2   1   1     1190.68     1086.19     14.19 o 
   1   1   1     5389.61     5755.39     58.61 o 
   2   1   1     5728.12     5491.32     69.32 o 
   3   1   1     8606.47     7651.61    398.04 o 
   4   1   1    25365.89    26622.15    414.82 o 
   5   1   1     1485.58     1540.93     27.86 o 
   6   1   1      396.43      390.99     14.35 o 
   7   1   1      480.38      464.98     24.02 o 
   8   1   1     1116.88     1056.59     46.79 o 
   9   1   1     1036.06     1005.48    125.74 o 
  10   1   1      208.52      207.58     53.87 o 
 -10   2   1       23.04        5.66     22.41 o 
  -9   2   1        5.99       -6.81     16.70 o 
  -8   2   1      196.84      126.71     37.04 o 
  -7   2   1       85.57      116.19     20.41 o 
  -6   2   1       29.83       34.97     13.22 o 
  -5   2   1      434.81      460.84     16.60 o 
  -4   2   1       78.17       56.76      7.78 o 
  -3   2   1      414.19      435.24     20.63 o 
  -2   2   1       86.81       90.78     12.47 o 
  -1   2   1      324.18      353.00     10.62 o 
   0   2   1     3015.62     2732.53     32.17 o 
   1   2   1     1992.30     1889.48     24.51 o 
   2   2   1       80.13       81.68     12.32 o 
   3   2   1      550.27      578.16     32.57 o 
   4   2   1        2.07       29.31     15.22 o 
   5   2   1       28.77       38.35     17.06 o 
   6   2   1       35.91       69.68     19.60 o 
   7   2   1        5.75        4.22     12.33 o 
   8   2   1      153.55      111.31     34.20 o 
   9   2   1        2.12       41.88     27.08 o 
  10   2   1        0.86      -18.56     42.15 o 
 -11   3   1       11.72       86.77     40.53 o 
 -10   3   1       32.13       44.24     20.90 o 
  -9   3   1      299.73      333.15     40.81 o 
  -8   3   1     1943.09     1902.31     77.42 o 
  -7   3   1     4201.39     4129.38     67.78 o 
  -6   3   1      347.31      382.31     20.49 o 
  -5   3   1      465.95      495.74     11.66 o 
  -4   3   1     3944.79     3943.76     45.24 o 
  -3   3   1    11053.70    10265.71    130.55 o 
  -2   3   1    12450.42    12439.50    146.56 o 
  -1   3   1    37880.83    38586.51    585.31 o 
   0   3   1    12071.28    12198.61    131.18 o 
   1   3   1    10181.93     9578.01    103.99 o 
   2   3   1     2244.60     2187.40     33.40 o 
   3   3   1    12363.42    11581.88    152.80 o 
   4   3   1    10191.69     9988.39    164.96 o 
   5   3   1      755.58      788.70     30.02 o 
   6   3   1      550.14      569.45     31.06 o 
   7   3   1     1345.56     1356.84     40.33 o 
   8   3   1     1257.11     1278.57     80.50 o 
   9   3   1      756.41      858.10     76.03 o 
  10   3   1      122.80      205.59     53.41 o 
  11   3   1        5.62      -37.04     68.88 o 
 -11   4   1        3.86       60.71     39.95 o 
 -10   4   1       33.26        9.55     25.12 o 
  -9   4   1        1.80       -7.49     28.46 o 
  -8   4   1      699.81      671.67     39.16 o 
  -7   4   1      624.50      631.53     31.29 o 
  -6   4   1        7.72        4.70     16.93 o 
  -5   4   1       37.98       41.47      8.37 o 
  -4   4   1      256.75      263.18     25.89 o 
  -3   4   1      341.38      361.47     25.27 o 
  -2   4   1      284.44      275.51     19.00 o 
  -1   4   1    11493.55    11887.33    139.74 o 
   0   4   1    11934.81    12607.64    148.41 o 
   1   4   1     2005.62     1913.40     30.31 o 
   2   4   1     1258.70     1290.28     23.85 o 
   3   4   1      612.70      566.10     31.23 o 
   4   4   1      108.62       98.43     20.92 o 
   5   4   1       28.81       13.03     18.90 o 
   6   4   1        0.53       19.68     20.28 o 
   7   4   1      348.68      376.45     27.29 o 
   8   4   1      296.68      304.24     31.27 o 
   9   4   1       29.62       44.24     28.75 o 
  10   4   1        2.13       14.50     32.72 o 
 -11   5   1       24.18       63.18     53.31 o 
 -10   5   1       19.97       19.43     25.71 o 
  -9   5   1      470.87      518.94     32.62 o 
  -8   5   1      897.40      987.04     80.19 o 
  -7   5   1      928.43      981.37     55.52 o 
  -6   5   1      151.07      144.15      7.19 o 
  -5   5   1       10.27       21.27      9.50 o 
  -4   5   1     3752.94     3805.36     61.20 o 
  -3   5   1     3697.39     3265.54     55.54 o 
  -2   5   1     8476.62     8121.36     95.59 o 
  -1   5   1     4728.63     4531.17     60.25 o 
   0   5   1      228.36      334.39     43.54 o 
   1   5   1     1033.68     1039.98     28.23 o 
   2   5   1     2400.67     2311.74     39.90 o 
   3   5   1     7369.29     6879.07     96.29 o 
   4   5   1     3841.12     3565.63     69.37 o 
   5   5   1      145.04      150.90     23.62 o 
   6   5   1      129.16      149.17     28.87 o 
   7   5   1      426.07      408.82     35.32 o 
   8   5   1     1612.79     1645.41     54.85 o 
   9   5   1      307.18      351.79     32.62 o 
  10   5   1       53.12       89.15     37.16 o 
 -10   6   1        0.51      -28.10     30.14 o 
  -9   6   1       42.83       28.95     25.75 o 
  -8   6   1      495.50      457.10     35.53 o 
  -7   6   1      349.06      435.97     44.63 o 
  -6   6   1       12.38       -0.64      8.81 o 
  -5   6   1      132.18      140.71     31.38 o 
  -4   6   1        0.44       -8.14     16.02 o 
  -3   6   1      113.53      139.62     14.45 o 
  -2   6   1      766.99      715.73     31.61 o 
  -1   6   1     4351.52     4368.30     66.63 o 
   0   6   1        3.22        5.36     10.78 o 
   1   6   1     1372.48     1324.90     25.99 o 
   2   6   1     1054.88     1077.68     32.18 o 
   3   6   1     1340.87     1371.45     31.22 o 
   4   6   1      534.39      488.38     24.79 o 
   5   6   1        0.08        9.12      6.05 o 
   6   6   1      180.22      196.24     44.96 o 
   7   6   1       18.07       42.03     28.86 o 
   8   6   1        8.21       -8.96     21.11 o 
   9   6   1       39.77       27.91     28.88 o 
  10   6   1        1.45      -19.91     31.12 o 
 -10   7   1       31.12       52.97     28.05 o 
  -9   7   1      485.47      457.01     39.62 o 
  -8   7   1     1372.32     1318.82     46.83 o 
  -7   7   1     1699.93     1869.45     63.69 o 
  -6   7   1     1119.36     1021.57     24.90 o 
  -5   7   1      258.18      249.34     24.25 o 
  -4   7   1      516.43      474.11     57.40 o 
  -3   7   1     2544.22     2301.44     52.24 o 
  -2   7   1     6284.94     5877.19     81.58 o 
  -1   7   1      215.87      229.21     18.38 o 
   0   7   1      144.99      130.75     14.82 o 
   1   7   1     7305.42     7288.27     99.61 o 
   2   7   1     4988.78     4643.19     73.44 o 
   3   7   1     4940.48     4678.40     69.30 o 
   4   7   1     2009.01     1934.41     50.82 o 
   5   7   1      655.42      672.67     35.82 o 
   6   7   1      206.10      231.73     38.37 o 
   7   7   1      319.33      323.10     35.24 o 
   8   7   1      632.86      657.77     38.17 o 
   9   7   1      177.59      215.92     32.09 o 
  10   7   1       23.37       69.65     29.79 o 
 -10   8   1        6.15       -8.12     30.86 o 
  -9   8   1        2.50      -14.22     28.82 o 
  -8   8   1      135.12      121.56     30.59 o 
  -7   8   1      130.03      100.08      8.67 o 
  -6   8   1       99.23       58.21     21.78 o 
  -5   8   1       88.45       75.22     22.48 o 
  -4   8   1        0.68        2.51     22.80 o 
  -3   8   1       24.02       10.83     14.24 o 
  -2   8   1      655.90      613.04     27.28 o 
  -1   8   1       32.49       20.47     16.57 o 
   0   8   1       30.47       52.45     17.81 o 
   1   8   1      222.05      221.64     22.40 o 
   2   8   1       74.52       89.94     19.42 o 
   3   8   1      127.98      124.45     20.16 o 
   4   8   1       38.22       20.60     19.25 o 
   5   8   1        0.16       11.56     18.95 o 
   6   8   1      724.21      676.20     13.21 o 
   7   8   1       13.37       24.49     30.99 o 
   8   8   1       97.16       51.07     28.33 o 
   9   8   1       30.99       44.18     32.99 o 
  -9   9   1       30.00       25.69     30.33 o 
  -8   9   1      255.10      315.34     59.89 o 
  -7   9   1      264.89      261.42     49.09 o 
  -6   9   1      144.94      104.15     24.73 o 
  -5   9   1      281.46      287.47     32.34 o 
  -4   9   1     1285.82     1289.16     45.40 o 
  -3   9   1     1797.96     1724.06     52.14 o 
  -2   9   1     2781.88     2754.56     53.31 o 
  -1   9   1     1039.64      997.27     31.35 o 
   0   9   1      234.85      250.56     19.00 o 
   1   9   1       32.39       24.70     16.21 o 
   2   9   1     2847.95     2739.11     58.84 o 
   3   9   1      682.80      692.40     30.83 o 
   4   9   1      658.08      677.19     31.39 o 
   5   9   1      150.39      159.78     29.91 o 
   6   9   1      428.32      400.52     26.86 o 
   7   9   1      179.33      121.11     33.24 o 
   8   9   1      188.77      129.33     48.49 o 
   9   9   1      170.23      116.71     41.68 o 
  -9  10   1       17.43       18.76     33.94 o 
  -8  10   1       30.00       22.93     32.24 o 
  -7  10   1       26.13       34.77     15.99 o 
  -6  10   1        8.13      -14.86     26.72 o 
  -5  10   1       73.67       79.88     31.88 o 
  -4  10   1       18.15       10.31     20.86 o 
  -3  10   1        2.18       18.94     21.47 o 
  -2  10   1      154.11      156.42     22.59 o 
  -1  10   1        7.10       14.79     18.31 o 
   0  10   1      101.29      151.50     19.89 o 
   1  10   1      166.76      204.47     23.47 o 
   2  10   1        3.95      -17.96     20.68 o 
   3  10   1       56.92       71.51     22.80 o 
   4  10   1       55.01       37.75     25.93 o 
   5  10   1       11.48       23.07     22.12 o 
   6  10   1        0.20        7.93     17.63 o 
   7  10   1       30.98       23.99     39.72 o 
   8  10   1        6.05       36.30     31.81 o 
   9  10   1        2.72        0.12     31.74 o 
  -9  11   1      116.48       29.70     45.46 o 
  -8  11   1      164.14      160.53     44.37 o 
  -7  11   1      148.04      124.77     28.32 o 
  -6  11   1      480.99      394.27     48.11 o 
  -5  11   1       60.66       49.15     23.89 o 
  -4  11   1      431.09      520.67     32.07 o 
  -3  11   1      692.72      684.98     37.80 o 
  -2  11   1       17.19       34.96     23.48 o 
  -1  11   1       11.31       23.12     18.52 o 
   0  11   1       37.04       35.51     26.24 o 
   1  11   1      235.58      306.02     27.86 o 
   2  11   1     1361.80     1432.12     90.98 o 
   3  11   1     1163.65     1148.37     44.57 o 
   4  11   1      151.10      149.79     35.61 o 
   5  11   1       10.92        8.08     25.06 o 
   6  11   1        9.61        4.27     18.83 o 
   7  11   1      102.62       88.48     36.03 o 
   8  11   1      132.27       98.84     36.52 o 
  -8  12   1        1.02       30.80     30.72 o 
  -7  12   1       27.23       44.73     38.65 o 
  -6  12   1      140.59      130.77     32.89 o 
  -5  12   1        2.61       -4.80     22.95 o 
  -4  12   1        2.18        1.41     24.89 o 
  -3  12   1      107.17       71.74     25.37 o 
  -2  12   1        0.83       14.93     20.12 o 
  -1  12   1       59.48       43.97     23.16 o 
   0  12   1      166.67      157.81     26.43 o 
   1  12   1       57.69       57.52     24.29 o 
   2  12   1       16.19      -11.71     23.77 o 
   3  12   1       18.46       23.28     22.37 o 
   4  12   1       33.63       46.95     26.55 o 
   5  12   1       43.36       34.58     31.98 o 
   6  12   1        4.91      -23.24     23.61 o 
   7  12   1        4.60       -4.59     28.28 o 
   8  12   1       15.39      -20.43     31.50 o 
  -7  13   1       44.25       49.71     33.48 o 
  -6  13   1       25.45       42.46     29.22 o 
  -5  13   1       28.95       28.49     33.27 o 
  -4  13   1      237.12      154.68     36.48 o 
  -3  13   1       63.81       88.43     31.05 o 
  -2  13   1      302.84      324.99     72.15 o 
  -1  13   1        8.51        0.82     27.80 o 
   0  13   1        2.42       -1.34     19.89 o 
   1  13   1      198.48      164.66     26.87 o 
   2  13   1      157.71      195.55     36.10 o 
   3  13   1      348.26      323.71     35.98 o 
   4  13   1       47.71       42.08     31.14 o 
   5  13   1       11.21       49.39     56.28 o 
   6  13   1        2.31      -13.90     25.96 o 
   7  13   1       30.04       41.97     33.41 o 
  -7  14   1        8.09       47.44     77.33 o 
  -6  14   1        0.82       37.25     34.41 o 
  -5  14   1       15.16       21.14     27.83 o 
  -4  14   1       32.87       40.01     30.00 o 
  -3  14   1       42.60       62.06     29.15 o 
  -2  14   1        0.51       29.05     24.81 o 
  -1  14   1        2.33        5.55     25.99 o 
   0  14   1       29.22       85.72     42.60 o 
   1  14   1       35.18      116.20     71.44 o 
   2  14   1       93.93       23.85     27.53 o 
   3  14   1        9.59       63.13     51.33 o 
   4  14   1       39.82       21.41     37.41 o 
   5  14   1        0.59       -9.33     38.11 o 
   6  14   1        0.28       58.23     36.54 o 
  -6  15   1        8.26       18.30     48.11 o 
  -5  15   1        0.44       46.62     35.51 o 
  -4  15   1        9.44       -2.60     38.93 o 
  -3  15   1       26.61      134.21     47.93 o 
  -2  15   1       26.94      156.24     76.33 o 
  -1  15   1        8.10       43.66     30.29 o 
   0  15   1        2.37       32.15     48.21 o 
   1  15   1        7.90       75.99     48.77 o 
   2  15   1       27.19       41.75     45.11 o 
   3  15   1      111.10       87.90     31.94 o 
   4  15   1        0.06       68.11     32.23 o 
   5  15   1        7.30      -21.26     29.70 o 
  -4  16   1        9.84       26.82     31.75 o 
  -3  16   1        5.18       40.87     34.12 o 
  -2  16   1        2.07       28.69     34.67 o 
  -1  16   1        1.55       76.66     48.40 o 
   0  16   1        2.28      -17.06     37.61 o 
   1  16   1       10.64       40.98     29.62 o 
   2  16   1        0.00       61.20     30.80 o 
   3  16   1        7.08        9.98     32.08 o 
   4  16   1       40.40       98.84     68.37 o 
  -2  17   1        0.80      -59.96     64.68 o 
  -1  17   1        0.24       29.44     59.41 o 
   0  17   1        1.73      108.68     76.82 o 
   1  17   1        0.11      111.17     62.18 o 
   2  17   1       14.49       52.60     37.61 o 
 -11   0   2      138.18      156.48     70.83 o 
  -9   0   2      100.94       75.50     20.69 o 
  -8   0   2      261.45      274.22     19.49 o 
  -7   0   2     2344.17     2426.82     47.90 o 
  -6   0   2      995.59      966.20     49.39 o 
  -5   0   2    10916.09    10983.91    288.84 o 
  -4   0   2     6348.78     6153.75    103.97 o 
  -3   0   2     2350.73     2383.07     30.69 o 
  -2   0   2     2074.15     2303.71     29.77 o 
   1   0   2     9131.41     9229.24    204.69 o 
   2   0   2     2560.96     2459.53     63.68 o 
   3   0   2      228.69      306.71     29.89 o 
   4   0   2    16099.39    16223.79    433.42 o 
   5   0   2    10443.66    10676.74    168.22 o 
   6   0   2     3360.69     3487.28     65.13 o 
   7   0   2      167.18      176.42     24.37 o 
   8   0   2       34.85       13.00     10.40 o 
   9   0   2      152.37      124.05     45.32 o 
 -10   1   2        0.01       13.24     28.27 o 
  -9   1   2       11.42        2.25     13.50 o 
  -8   1   2      860.12      781.72     33.14 o 
  -7   1   2      163.22      151.91     11.13 o 
  -6   1   2      470.03      476.27     16.28 o 
  -5   1   2      433.02      465.65     19.91 o 
  -4   1   2      253.29      286.60     11.30 o 
  -3   1   2       51.36       74.39     13.08 o 
  -2   1   2     1039.51     1038.96     13.58 o 
   1   1   2       48.11       52.63      4.35 o 
   2   1   2      617.10      523.17     15.14 o 
   3   1   2      249.58      214.29     25.34 o 
   4   1   2     2190.60     2402.47     36.12 o 
   5   1   2      147.90      153.65      7.56 o 
   6   1   2        1.83       20.76     10.53 o 
   7   1   2      328.28      312.78     19.26 o 
   8   1   2      335.94      340.05     43.86 o 
   9   1   2        0.07       -0.42     20.47 o 
  10   1   2        2.46       18.66     43.73 o 
 -10   2   2      451.97      512.54     36.11 o 
  -9   2   2       35.25       50.42     22.27 o 
  -8   2   2      221.86      207.29     25.34 o 
  -7   2   2      533.12      635.53     38.55 o 
  -6   2   2     1613.67     1647.19     36.67 o 
  -5   2   2    10772.29    11052.10    121.34 o 
  -4   2   2     7031.11     6556.59     67.01 o 
  -3   2   2      222.71      234.42     14.34 o 
  -2   2   2     4541.87     4481.86     49.92 o 
  -1   2   2     2755.19     2801.72     25.92 o 
   0   2   2    12320.65    12116.56    109.93 o 
   1   2   2    12234.92    11855.75    117.71 o 
   2   2   2     3169.98     3226.45     47.16 o 
   3   2   2        7.05       -1.97     13.51 o 
   4   2   2     4807.49     4905.01     86.29 o 
   5   2   2     9124.65     8758.83    158.23 o 
   6   2   2     2480.04     2394.29    188.12 o 
   7   2   2     1421.61     1460.36     33.33 o 
   8   2   2       32.74       11.53     20.18 o 
   9   2   2      121.75       73.29     40.61 o 
  10   2   2      301.16      291.11     87.72 o 
 -11   3   2       12.87       19.66     43.20 o 
 -10   3   2       12.33       -1.14     22.70 o 
  -9   3   2      150.06      134.11     23.69 o 
  -8   3   2       21.90        6.52     19.10 o 
  -7   3   2        0.02       22.63     19.21 o 
  -6   3   2      156.43      145.60     23.45 o 
  -5   3   2      236.18      272.76     14.34 o 
  -4   3   2     1059.88     1023.18     18.14 o 
  -3   3   2      841.85      873.73     25.42 o 
  -2   3   2      684.18      653.43     33.30 o 
  -1   3   2    17258.58    18090.91    211.10 o 
   0   3   2    40633.85    42374.04    644.12 o 
   1   3   2     2398.90     2379.78     31.92 o 
   2   3   2      121.60      135.68      8.59 o 
   3   3   2       21.39       24.16     11.61 o 
   4   3   2     1842.32     1811.26     54.32 o 
   5   3   2      162.25      204.71     22.22 o 
   6   3   2      522.60      623.05     32.80 o 
   7   3   2      462.67      482.12     38.92 o 
   8   3   2       84.82      112.02     25.13 o 
   9   3   2        0.17       20.22     28.96 o 
  10   3   2        0.21      -64.39     83.18 o 
 -11   4   2      204.91      162.90     44.14 o 
 -10   4   2      225.63      173.43     29.06 o 
  -9   4   2       14.47       60.70     25.66 o 
  -8   4   2        5.93       28.33     23.11 o 
  -7   4   2      944.91     1027.56     39.47 o 
  -6   4   2     3083.22     3104.41     39.94 o 
  -5   4   2     4359.93     4339.50     48.87 o 
  -4   4   2     4378.94     4169.31     54.73 o 
  -3   4   2     9947.69     9607.30    134.12 o 
  -2   4   2     6033.41     5986.87     70.63 o 
  -1   4   2     1546.70     1517.80     22.66 o 
   0   4   2    44624.72    45080.63    713.49 o 
   1   4   2    14042.24    13928.19    165.73 o 
   2   4   2     4758.14     4571.04     68.28 o 
   3   4   2       60.55       44.30     20.04 o 
   4   4   2     3903.79     3821.43     65.39 o 
   5   4   2     4987.68     5089.63    106.87 o 
   6   4   2      589.24      631.67     34.61 o 
   7   4   2      408.40      466.67     36.39 o 
   8   4   2       18.94       34.71     25.04 o 
   9   4   2      128.00      108.19     32.10 o 
  10   4   2      291.37      265.57     63.37 o 
 -11   5   2       26.43        0.24     31.60 o 
 -10   5   2       20.03       24.40     34.79 o 
  -9   5   2       30.44       58.02     25.38 o 
  -8   5   2       87.29       81.91     24.18 o 
  -7   5   2      745.89      704.92     34.82 o 
  -6   5   2      100.80      121.76     16.85 o 
  -5   5   2      328.32      332.10     11.85 o 
  -4   5   2      257.36      314.84     16.87 o 
  -3   5   2      826.13      843.50     22.96 o 
  -2   5   2      104.63       92.11     12.57 o 
  -1   5   2       37.42       70.49     12.76 o 
   0   5   2      213.29      232.84     14.00 o 
   1   5   2      295.61      327.80     22.13 o 
   2   5   2     1617.13     1828.35     41.08 o 
   3   5   2      499.07      482.53     27.00 o 
   4   5   2       38.97       15.11     12.62 o 
   5   5   2       59.39       57.93     22.93 o 
   6   5   2     1598.22     1513.38     63.08 o 
   7   5   2        7.15       -2.97     26.76 o 
   8   5   2        3.13        5.02     19.47 o 
   9   5   2        0.06       -1.07     27.89 o 
  10   5   2        0.23       22.42     26.00 o 
 -11   6   2      140.37       84.19     42.57 o 
 -10   6   2      217.17      287.28     46.73 o 
  -9   6   2      292.31      301.05     64.49 o 
  -8   6   2       12.47        5.02     27.28 o 
  -7   6   2      666.60      677.30     26.62 o 
  -6   6   2     1687.08     1703.41     37.13 o 
  -5   6   2     2645.95     2532.66     46.16 o 
  -4   6   2     2504.49     2299.55     45.16 o 
  -3   6   2     3369.46     3455.43     55.41 o 
  -2   6   2      627.84      632.58     22.18 o 
  -1   6   2     7323.50     7138.83     85.52 o 
   0   6   2     2952.12     2853.64     38.97 o 
   1   6   2    10160.52    10078.57    133.37 o 
   2   6   2     2012.03     1949.69     33.13 o 
   3   6   2      867.06     1022.39     31.31 o 
   4   6   2      778.70      730.26     18.97 o 
   5   6   2     4966.44     4870.40     99.53 o 
   6   6   2      901.31      874.16     45.88 o 
   7   6   2     1232.54     1203.16     56.74 o 
   8   6   2      336.71      342.22     41.27 o 
   9   6   2       86.89      114.96     43.97 o 
  10   6   2       90.99       87.58     36.09 o 
 -10   7   2       62.78       70.08     31.19 o 
  -9   7   2        1.99       11.31     24.19 o 
  -8   7   2       15.08       24.59     25.53 o 
  -7   7   2      251.84      239.46     18.23 o 
  -6   7   2       29.58       27.54      9.83 o 
  -5   7   2       16.76       28.46     19.71 o 
  -4   7   2     1196.09     1258.03     31.03 o 
  -3   7   2      195.34      198.15     24.67 o 
  -2   7   2     4016.39     4096.69     95.57 o 
  -1   7   2        1.00       -2.33     11.85 o 
   0   7   2      340.32      363.17     18.34 o 
   1   7   2     3403.53     3607.85     54.47 o 
   2   7   2       18.58       33.73     15.19 o 
   3   7   2      184.86      183.39     22.74 o 
   4   7   2       34.92        4.42     16.19 o 
   5   7   2       30.73        7.67      6.59 o 
   6   7   2       55.62       63.09     29.18 o 
   7   7   2       49.27       12.12     26.22 o 
   8   7   2       20.37       10.27     22.56 o 
   9   7   2        2.70       -3.17     28.08 o 
  10   7   2        1.60       13.95     29.41 o 
 -10   8   2      104.92      126.13     32.31 o 
  -9   8   2      134.12      102.69     36.21 o 
  -8   8   2       31.51       34.89     24.95 o 
  -7   8   2       19.26       27.49     14.67 o 
  -6   8   2     1507.46     1531.49     51.51 o 
  -5   8   2     1534.02     1477.93     55.34 o 
  -4   8   2     1511.95     1449.17     36.25 o 
  -3   8   2     1109.23     1085.24     59.93 o 
  -2   8   2     1431.36     1488.07     36.86 o 
  -1   8   2     1327.84     1379.45     28.99 o 
   0   8   2     8971.55     8933.18    119.03 o 
   1   8   2     9823.53     9719.48    137.52 o 
   2   8   2     1230.00     1142.91     41.58 o 
   3   8   2        5.42        4.67     16.73 o 
   4   8   2      754.20      781.20     34.56 o 
   5   8   2      117.84      146.85     15.82 o 
   6   8   2      739.23      775.88     57.44 o 
   7   8   2      398.62      422.11     95.97 o 
   8   8   2       31.38       23.83     34.40 o 
   9   8   2        3.99        6.76     36.36 o 
 -10   9   2        4.87       -1.56     34.56 o 
  -9   9   2       62.67      100.50     33.45 o 
  -8   9   2        0.79        8.08     25.01 o 
  -7   9   2       25.55       39.88     11.94 o 
  -6   9   2       64.77       50.75     22.33 o 
  -5   9   2      188.68      166.67     27.67 o 
  -4   9   2       13.39        3.48     16.47 o 
  -3   9   2        9.10       22.04     15.97 o 
  -2   9   2       40.80       38.55     17.73 o 
  -1   9   2      539.93      578.25     36.11 o 
   0   9   2       21.42       15.87     17.34 o 
   1   9   2       60.15       75.04     22.98 o 
   2   9   2        4.36       14.04     20.35 o 
   3   9   2       33.61       25.20     19.70 o 
   4   9   2        5.82       14.05     26.08 o 
   5   9   2       62.81       65.32     17.36 o 
   6   9   2        9.40        9.37      9.84 o 
   7   9   2       23.23       40.36     33.88 o 
   8   9   2       14.69        3.31     49.74 o 
   9   9   2       58.01       42.34     36.87 o 
  -9  10   2      129.67      119.22     45.84 o 
  -8  10   2        8.52       31.42     40.49 o 
  -7  10   2       17.68       37.60     22.92 o 
  -6  10   2      841.81      823.92     51.39 o 
  -5  10   2      594.69      675.49     51.12 o 
  -4  10   2      428.92      534.67     37.46 o 
  -3  10   2      320.99      326.60     24.26 o 
  -2  10   2      218.37      229.79     23.88 o 
  -1  10   2     1060.34     1046.13     50.95 o 
   0  10   2     1632.69     1689.40     47.52 o 
   1  10   2     1059.84     1071.75     35.54 o 
   2  10   2     1051.54     1049.84     37.09 o 
   3  10   2       33.08       34.49     24.24 o 
   4  10   2       14.63       40.25     23.77 o 
   5  10   2      218.09      199.36     23.90 o 
   6  10   2      512.01      488.99     39.15 o 
   7  10   2      259.25      191.64     50.89 o 
   8  10   2        0.77       25.49     33.98 o 
  -9  11   2        3.55       27.04     34.03 o 
  -8  11   2        2.28       43.80     36.02 o 
  -7  11   2        7.94       26.34     27.27 o 
  -6  11   2       34.76       49.58     29.25 o 
  -5  11   2      202.19      135.64     28.92 o 
  -4  11   2       78.30       84.92     31.47 o 
  -3  11   2       24.46       30.25     23.57 o 
  -2  11   2      382.66      432.96     30.00 o 
  -1  11   2      919.58      859.84     39.36 o 
   0  11   2       12.17       -7.08     17.37 o 
   1  11   2     1073.87     1060.55     40.28 o 
   2  11   2       30.92       26.43     21.69 o 
   3  11   2        0.02       10.32     21.58 o 
   4  11   2       44.03       35.67     22.77 o 
   5  11   2      103.06       99.87     20.38 o 
   6  11   2       27.50       47.01     22.46 o 
   7  11   2        0.47        2.89     40.63 o 
   8  11   2        0.36      -24.28     36.34 o 
  -8  12   2        6.04       90.66     55.92 o 
  -7  12   2        1.97       38.53     29.55 o 
  -6  12   2       32.10       40.64     29.48 o 
  -5  12   2      119.50      120.08     27.43 o 
  -4  12   2      148.10      133.72     28.09 o 
  -3  12   2      291.28      347.88     28.24 o 
  -2  12   2      120.42      103.27     32.19 o 
  -1  12   2       78.66       75.75     23.82 o 
   0  12   2      448.93      481.57     37.12 o 
   1  12   2      531.95      635.79     38.62 o 
   2  12   2      306.03      295.82     28.52 o 
   3  12   2        2.50        1.61     25.51 o 
   4  12   2       37.47       20.56     26.71 o 
   5  12   2      314.26      303.22     24.65 o 
   6  12   2      151.85      117.97     24.66 o 
   7  12   2       37.27       17.46     30.67 o 
  -7  13   2        8.32      105.48     63.22 o 
  -6  13   2       27.11       49.89     28.78 o 
  -5  13   2       11.24        1.84     47.61 o 
  -4  13   2        0.06      -11.99     27.49 o 
  -3  13   2       11.26       41.36     24.60 o 
  -2  13   2       13.71       -5.90     27.60 o 
  -1  13   2      172.67      143.29     26.38 o 
   0  13   2       99.30       81.36     26.78 o 
   1  13   2        2.61        7.39     27.88 o 
   2  13   2        0.10       31.98     25.74 o 
   3  13   2       29.77       50.89     30.70 o 
   4  13   2        0.12      -18.11     37.80 o 
   5  13   2       64.03       77.55     39.18 o 
   6  13   2       45.94       26.42     35.55 o 
   7  13   2        1.36      -10.13     34.54 o 
  -7  14   2        4.45       31.57     29.65 o 
  -6  14   2       42.88       48.48     31.17 o 
  -5  14   2       62.58       35.28     35.38 o 
  -4  14   2       87.39      168.03     50.73 o 
  -3  14   2        2.28       64.19     28.61 o 
  -2  14   2       12.53       84.82     41.92 o 
  -1  14   2       22.87       71.61     36.48 o 
   0  14   2      128.98      160.44     93.32 o 
   1  14   2       55.99      104.31     27.76 o 
   2  14   2        2.04       89.62     33.39 o 
   3  14   2        0.76        6.38     29.36 o 
   4  14   2       13.60       80.61     37.14 o 
   5  14   2       76.04      107.47     35.72 o 
   6  14   2       54.47      115.65     39.39 o 
  -6  15   2       18.62       56.62     33.84 o 
  -5  15   2       10.69       65.04     69.42 o 
  -4  15   2        0.03       49.63     59.84 o 
  -3  15   2       21.00       65.00     47.93 o 
  -2  15   2       14.77       74.78     31.24 o 
  -1  15   2       44.80       60.26     30.55 o 
   0  15   2       20.29       23.52     31.51 o 
   1  15   2       15.51      -13.46     31.15 o 
   2  15   2      112.46       23.63     52.08 o 
   3  15   2        1.23       27.34     72.13 o 
   4  15   2       25.87       19.34     36.83 o 
   5  15   2        2.33       49.94     32.80 o 
  -4  16   2       12.78       16.18     42.32 o 
  -3  16   2        0.27       51.17     32.98 o 
  -2  16   2        1.32       -3.92     27.09 o 
  -1  16   2       16.73       45.55     34.42 o 
   0  16   2       11.21      170.57     33.43 o 
   1  16   2        0.07        1.12     33.11 o 
   2  16   2       14.47       -2.70     66.12 o 
   3  16   2        1.16       -2.38     39.96 o 
   4  16   2       14.12       28.09     33.53 o 
  -2  17   2        0.00       69.33     46.73 o 
  -1  17   2        1.87       34.52     74.56 o 
   0  17   2       13.79      117.05     43.11 o 
   1  17   2        1.05      -40.31     40.31 o 
   2  17   2        0.25       66.93     57.86 o 
 -10   1   3        4.41       11.98     38.01 o 
  -9   1   3      390.94      460.88     29.25 o 
  -8   1   3     1355.37     1288.64     38.52 o 
  -7   1   3     4718.77     4569.22     56.47 o 
  -6   1   3     5455.89     5548.41     65.84 o 
  -5   1   3      815.38      906.06     15.45 o 
  -4   1   3     6442.18     6667.87     65.57 o 
  -3   1   3    19768.04    19890.30    182.77 o 
  -2   1   3    20449.48    20150.88    181.21 o 
  -1   1   3    31466.96    33090.89    526.91 o 
   0   1   3     3460.22     3559.77     24.56 o 
   1   1   3     3094.31     3125.24     30.84 o 
   2   1   3    18112.14    16901.49    225.07 o 
   3   1   3    17932.13    17979.18    346.32 o 
   4   1   3     2858.76     2598.00     69.53 o 
   5   1   3     4023.89     3860.32    135.29 o 
   6   1   3       45.49       64.95     11.32 o 
   7   1   3      743.47      673.71     50.51 o 
   8   1   3     1113.45     1230.73     41.49 o 
   9   1   3      809.68      931.18     98.12 o 
 -10   2   3       42.02       38.05     19.17 o 
  -9   2   3      122.73      137.16     24.73 o 
  -8   2   3      159.91       97.40     27.35 o 
  -7   2   3        5.81      -11.63     21.73 o 
  -6   2   3      665.29      633.97     20.61 o 
  -5   2   3       86.61       94.00     18.91 o 
  -4   2   3      600.04      576.40     18.13 o 
  -3   2   3      236.53      266.04     11.62 o 
  -2   2   3     8356.38     8445.16     73.25 o 
  -1   2   3      181.16      191.57      7.39 o 
   0   2   3     1766.05     1818.03     23.15 o 
   1   2   3      174.02      156.01      7.07 o 
   2   2   3       86.90       88.88      8.95 o 
   3   2   3     4582.23     5159.57     82.11 o 
   4   2   3     2969.95     3140.97     61.29 o 
   5   2   3       33.55       49.15     19.85 o 
   6   2   3      218.37      217.06     30.66 o 
   7   2   3      405.79      394.60     28.65 o 
   8   2   3       44.29       20.25     22.23 o 
   9   2   3        0.09      -22.96     24.99 o 
  10   2   3        0.56       73.43     74.08 o 
 -11   3   3       85.55       97.91     47.68 o 
 -10   3   3        9.43       19.18     24.38 o 
  -9   3   3      424.80      482.85     32.97 o 
  -8   3   3      865.73      947.56     48.78 o 
  -7   3   3     2216.53     2188.82     84.64 o 
  -6   3   3     2173.30     2098.73     33.85 o 
  -5   3   3       93.03      116.74     23.39 o 
  -4   3   3      350.93      316.25     10.46 o 
  -3   3   3    18198.13    17832.40    201.51 o 
  -2   3   3    16191.10    16444.63    174.75 o 
  -1   3   3      875.03      835.22     16.40 o 
   0   3   3    14190.13    13881.74    142.13 o 
   1   3   3     7076.22     6887.64     68.68 o 
   2   3   3     6286.90     6173.70     62.81 o 
   3   3   3    21498.10    21570.77    344.20 o 
   4   3   3    11949.46    11764.71    190.47 o 
   5   3   3     1985.93     2000.82     59.90 o 
   6   3   3        3.75        2.39     24.15 o 
   7   3   3       49.93       20.32     17.30 o 
   8   3   3     1582.38     1608.92     46.32 o 
   9   3   3      600.57      710.12     66.50 o 
  10   3   3      140.58      167.96     54.84 o 
 -11   4   3       32.52       26.60     23.84 o 
 -10   4   3        1.01       22.34     25.68 o 
  -9   4   3      159.14       96.25     32.38 o 
  -8   4   3      881.48      837.65     48.44 o 
  -7   4   3      115.05      137.50     15.37 o 
  -6   4   3      269.64      269.36     11.38 o 
  -5   4   3       97.57      107.23      9.05 o 
  -4   4   3       47.32       60.69     11.80 o 
  -3   4   3      546.04      548.71     20.06 o 
  -2   4   3      403.74      387.22     15.70 o 
  -1   4   3      728.38      779.97     17.16 o 
   0   4   3     8693.22     8660.07    102.95 o 
   1   4   3     1570.60     1496.53     31.06 o 
   2   4   3      766.35      852.16     37.01 o 
   3   4   3      214.73      213.39     19.63 o 
   4   4   3        0.53        0.01     14.81 o 
   5   4   3      227.49      225.10     32.87 o 
   6   4   3       24.00       15.51     24.30 o 
   7   4   3       17.11       48.26     27.69 o 
   8   4   3       84.83       81.03     38.12 o 
   9   4   3        9.61       21.60     21.96 o 
  10   4   3        0.29        5.36     46.97 o 
 -11   5   3       50.50       17.93     27.38 o 
 -10   5   3       21.67        8.74     35.55 o 
  -9   5   3        8.38       23.78     29.62 o 
  -8   5   3      242.55      219.40     30.24 o 
  -7   5   3     4228.50     4170.14     54.33 o 
  -6   5   3     1101.27     1099.84     36.69 o 
  -5   5   3       93.49      121.58     13.55 o 
  -4   5   3     1674.33     1484.18     58.87 o 
  -3   5   3     9843.79     9842.53    128.08 o 
  -2   5   3    13120.88    12946.67    174.45 o 
  -1   5   3    10827.73    10319.53    111.58 o 
   0   5   3     1952.68     1977.87     32.88 o 
   1   5   3     4764.21     4925.82     62.02 o 
   2   5   3     4416.67     4234.65     49.07 o 
   3   5   3     3525.05     3217.37     39.84 o 
   4   5   3     3958.21     3714.36     44.38 o 
   5   5   3      473.82      499.41     50.63 o 
   6   5   3       18.23       16.29     22.95 o 
   7   5   3       24.29        7.33     30.44 o 
   8   5   3      570.84      632.18     34.53 o 
   9   5   3      475.99      541.28     36.40 o 
  10   5   3       89.56       88.39     58.17 o 
 -11   6   3        3.18        3.01     28.71 o 
 -10   6   3       17.65       -7.60     27.02 o 
  -9   6   3       26.80       31.57     26.72 o 
  -8   6   3        0.54       -0.55     25.79 o 
  -7   6   3      428.50      414.49     20.93 o 
  -6   6   3       60.15       26.72     15.25 o 
  -5   6   3       85.16       97.91     14.59 o 
  -4   6   3        0.75        6.99     18.10 o 
  -3   6   3      701.95      754.07     28.80 o 
  -2   6   3       90.63      106.24     13.67 o 
  -1   6   3      179.08      164.78     12.82 o 
   0   6   3      965.97     1080.77     36.11 o 
   1   6   3      830.20      813.30     23.23 o 
   2   6   3     1816.94     1877.66     48.20 o 
   3   6   3       10.08        8.63     13.76 o 
   4   6   3      390.67      397.99     23.49 o 
   5   6   3      390.94      466.36     42.78 o 
   6   6   3        1.59       11.72     22.81 o 
   7   6   3        1.03       -1.50     24.65 o 
   8   6   3       76.84        4.49     20.54 o 
   9   6   3       21.86        3.23     27.79 o 
  10   6   3       17.64       28.95     27.89 o 
 -10   7   3        3.33        3.49     31.50 o 
  -9   7   3      209.43      214.72     37.22 o 
  -8   7   3      324.45      269.01     33.79 o 
  -7   7   3      646.43      686.28     32.69 o 
  -6   7   3      397.66      431.07     26.71 o 
  -5   7   3       20.39       30.56     15.43 o 
  -4   7   3      402.61      461.71     29.54 o 
  -3   7   3     3589.95     3582.37     52.20 o 
  -2   7   3     4428.10     4345.28     58.55 o 
  -1   7   3     1781.48     1633.93     39.58 o 
   0   7   3     1451.38     1492.94     29.95 o 
   1   7   3     1512.33     1618.02     32.97 o 
   2   7   3     2013.19     1930.87     41.36 o 
   3   7   3     5069.77     4952.88     63.20 o 
   4   7   3     3428.24     3356.59     50.01 o 
   5   7   3      311.24      257.03     17.57 o 
   6   7   3       44.64        9.89     23.37 o 
   7   7   3      379.16      324.19     42.73 o 
   8   7   3      134.89       54.53     37.95 o 
   9   7   3      352.84      484.68     85.52 o 
 -10   8   3        1.09       -7.30     26.11 o 
  -9   8   3       10.56       11.57     24.11 o 
  -8   8   3        3.35       11.02      7.45 o 
  -7   8   3       14.85       19.50     15.77 o 
  -6   8   3        0.38       17.39     19.56 o 
  -5   8   3        0.56      -13.39     22.74 o 
  -4   8   3       13.92       10.43     18.14 o 
  -3   8   3      260.20      287.24     18.90 o 
  -2   8   3      232.20      227.08     18.37 o 
  -1   8   3       70.98       90.70     19.86 o 
   0   8   3       58.48       78.19     16.59 o 
   1   8   3      715.24      717.03     27.27 o 
   2   8   3      224.49      300.99     25.98 o 
   3   8   3      170.78      142.73     38.56 o 
   4   8   3       46.56       26.16     12.20 o 
   5   8   3      162.75      145.80      9.84 o 
   6   8   3        9.86       20.65     25.25 o 
   7   8   3       50.52       75.98     31.08 o 
   8   8   3       66.41       83.79     56.66 o 
   9   8   3       37.67        7.77     32.56 o 
 -10   9   3        8.03       39.38     32.44 o 
  -9   9   3      116.23      130.22     41.53 o 
  -8   9   3       69.47       57.64     15.53 o 
  -7   9   3       12.31       13.19     16.19 o 
  -6   9   3      107.91       89.16     22.50 o 
  -5   9   3       21.19        5.67     18.90 o 
  -4   9   3      448.07      503.12     35.36 o 
  -3   9   3      789.38      844.40     30.29 o 
  -2   9   3     3867.97     3894.45     66.14 o 
  -1   9   3     1243.67     1269.17     31.23 o 
   0   9   3       66.99       83.56     16.48 o 
   1   9   3        3.79       -9.93     14.62 o 
   2   9   3      270.85      293.65     27.44 o 
   3   9   3      636.91      702.90     36.43 o 
   4   9   3     1077.45     1066.47     41.38 o 
   5   9   3       43.78       53.79     17.70 o 
   6   9   3      141.89       94.96     30.48 o 
   7   9   3      184.69      156.47     47.99 o 
   8   9   3      179.09      202.88     60.38 o 
   9   9   3       54.04       87.27     36.31 o 
  -9  10   3        5.21       16.29     27.58 o 
  -8  10   3        0.38       20.07     25.15 o 
  -7  10   3      110.33       92.85     28.31 o 
  -6  10   3       45.61       38.36     23.70 o 
  -5  10   3       51.60       45.17     21.18 o 
  -4  10   3       31.89       32.11     19.01 o 
  -3  10   3      404.88      433.97     34.77 o 
  -2  10   3      230.15      214.58     21.00 o 
  -1  10   3     1156.01     1165.24     36.83 o 
   0  10   3      140.84      142.38     21.69 o 
   1  10   3        0.58      -12.09     20.43 o 
   2  10   3       19.39        4.70     20.46 o 
   3  10   3       53.03       43.35     21.20 o 
   4  10   3        1.48      -15.22     15.22 o 
   5  10   3        0.01        4.45     12.72 o 
   6  10   3        8.93       14.44     20.87 o 
   7  10   3        0.36      -31.94     36.55 o 
   8  10   3        6.07       21.00     34.70 o 
  -9  11   3       11.07       71.82     46.15 o 
  -8  11   3       59.16       25.67     27.29 o 
  -7  11   3      157.77      116.43     34.09 o 
  -6  11   3      121.01      131.66     25.13 o 
  -5  11   3        1.34        7.37     22.49 o 
  -4  11   3      110.28       97.26     24.50 o 
  -3  11   3      284.81      292.80     30.75 o 
  -2  11   3      934.76      981.05     38.56 o 
  -1  11   3      205.67      216.83     28.13 o 
   0  11   3      248.75      259.53     34.87 o 
   1  11   3      862.12      886.91     54.21 o 
   2  11   3      254.97      332.33     45.78 o 
   3  11   3      396.51      469.02     53.18 o 
   4  11   3      196.66      153.49     20.54 o 
   5  11   3       77.01      106.51     24.21 o 
   6  11   3        2.70       11.36     16.80 o 
   7  11   3       48.49       28.29     34.37 o 
   8  11   3       48.43       56.08     39.45 o 
  -8  12   3        8.21      -25.92     36.07 o 
  -7  12   3       13.41       12.23     23.84 o 
  -6  12   3       87.38       86.48     28.85 o 
  -5  12   3        8.15        6.66     30.18 o 
  -4  12   3       84.14       46.20     25.40 o 
  -3  12   3       93.52       14.81     24.98 o 
  -2  12   3        8.72        9.88     20.80 o 
  -1  12   3      274.04      201.76     27.50 o 
   0  12   3        7.24       38.05     22.53 o 
   1  12   3       29.39       17.19     20.19 o 
   2  12   3      226.52      168.59     31.27 o 
   3  12   3      181.05      133.95     38.74 o 
   4  12   3       32.13       36.66     25.19 o 
   5  12   3       23.11       52.94     30.25 o 
   6  12   3        5.85       17.21     41.13 o 
   7  12   3       14.65       -0.36     36.69 o 
  -8  13   3       24.15       21.09     38.89 o 
  -7  13   3       45.16       32.85     29.66 o 
  -6  13   3        1.16      -18.35     26.54 o 
  -5  13   3       14.13       26.73     29.65 o 
  -4  13   3        3.11       15.12     23.10 o 
  -3  13   3      130.58      120.17     28.61 o 
  -2  13   3      239.38      364.26     75.88 o 
  -1  13   3       78.24      110.40     28.97 o 
   0  13   3        0.07       -4.88     25.10 o 
   1  13   3       33.21       18.12     23.52 o 
   2  13   3       48.00       70.42     27.43 o 
   3  13   3       16.77       80.27     29.61 o 
   4  13   3       90.46       98.61     25.09 o 
   5  13   3        7.20       56.62     27.74 o 
   6  13   3        5.85       46.17     34.72 o 
  -7  14   3        6.85        2.87     28.98 o 
  -6  14   3        6.43       12.09     29.54 o 
  -5  14   3        9.25       -8.44     35.57 o 
  -4  14   3       21.78       57.47     35.07 o 
  -3  14   3        0.95       43.07     36.86 o 
  -2  14   3       15.08       47.60     33.99 o 
  -1  14   3       51.52       83.27     53.84 o 
   0  14   3        0.01       15.22     23.30 o 
   1  14   3        0.01       65.33     40.25 o 
   2  14   3        2.17       26.98     49.81 o 
   3  14   3        4.93       26.27     44.54 o 
   4  14   3       10.57       39.25     23.76 o 
   5  14   3        0.99       -0.79     26.50 o 
   6  14   3        0.09       16.54     34.68 o 
  -6  15   3       24.36       22.40     37.15 o 
  -5  15   3        0.20       62.48     38.02 o 
  -4  15   3        0.22       -2.69     25.48 o 
  -3  15   3       12.75       16.05     26.01 o 
  -2  15   3       24.30       40.75     30.25 o 
  -1  15   3       17.62      -32.69     32.69 o 
   0  15   3        6.25       40.93     33.39 o 
   1  15   3        2.32      103.04     41.55 o 
   2  15   3       83.66       65.92     36.24 o 
   3  15   3       20.23       11.62     27.70 o 
   4  15   3       30.93       45.98     32.98 o 
   5  15   3        3.63       19.03     28.89 o 
  -5  16   3        7.62       53.28     81.88 o 
  -4  16   3        6.63       30.46     32.22 o 
  -3  16   3        0.06       53.58     65.55 o 
  -2  16   3       16.22       18.43     74.34 o 
  -1  16   3        7.63       65.93     42.58 o 
   0  16   3        0.77      -16.53     41.17 o 
   1  16   3        0.13       83.76     76.41 o 
   2  16   3        2.91       51.14     29.82 o 
   3  16   3        0.12        1.67     25.86 o 
  -3  17   3        2.05      -37.69     77.33 o 
  -2  17   3       14.65      142.94     52.42 o 
  -1  17   3       27.90       90.02     37.57 o 
   0  17   3        0.63      -34.24     34.24 o 
   1  17   3        0.01        9.34     44.23 o 
 -11   0   4      244.84      227.75     55.56 o 
  -9   0   4       59.77       42.35     22.50 o 
  -8   0   4        1.86       13.65     28.59 o 
  -7   0   4      606.46      569.42     51.33 o 
  -6   0   4     7740.50     7848.03    221.58 o 
  -5   0   4     1306.07     1245.47     37.57 o 
  -4   0   4    15280.15    15852.06    287.63 o 
  -3   0   4    27605.35    27478.08    418.59 o 
  -2   0   4     2629.68     2469.40     28.62 o 
  -1   0   4    14824.15    14689.80    229.25 o 
   0   0   4     3902.93     3627.88     61.08 o 
   1   0   4    36568.34    37682.44   1092.33 o 
   2   0   4     7264.42     6826.90    187.15 o 
   3   0   4      350.61      382.09     33.14 o 
   4   0   4     1947.37     1971.52     71.48 o 
   5   0   4     3945.78     4036.61    174.80 o 
   6   0   4     1982.48     2074.40     40.85 o 
   7   0   4     1847.49     1881.20     40.29 o 
   8   0   4      414.73      481.51     74.08 o 
  10   0   4      135.62      226.78     81.88 o 
 -10   1   4        0.01        5.20     21.44 o 
  -9   1   4        6.44      -11.25     19.18 o 
  -8   1   4      207.79      207.68     36.06 o 
  -7   1   4        1.87        3.83     12.48 o 
  -6   1   4      172.62      186.35     12.76 o 
  -5   1   4      275.37      304.43     10.74 o 
  -4   1   4     2220.45     2214.15     30.24 o 
  -3   1   4      873.01      919.98     15.31 o 
  -2   1   4     7974.05     7720.40     57.66 o 
  -1   1   4     4026.39     3996.18     27.81 o 
   0   1   4      728.04      614.72      9.49 o 
   1   1   4       41.84       57.04      8.90 o 
   2   1   4        1.41        2.14     10.00 o 
   3   1   4     1587.41     1814.11     50.84 o 
   4   1   4      391.85      554.25     68.88 o 
   5   1   4       10.39       14.86     12.27 o 
   6   1   4       28.75       20.00     24.01 o 
   7   1   4       22.51       15.80     18.54 o 
   8   1   4       76.62       55.65     41.61 o 
   9   1   4       13.99       29.16     42.21 o 
  10   1   4        0.04      -43.54     74.08 o 
 -10   2   4      721.80      706.50     55.90 o 
  -9   2   4      928.53      891.49     56.76 o 
  -8   2   4     1911.16     1898.53     43.94 o 
  -7   2   4      139.70      159.85     23.07 o 
  -6   2   4     4551.94     4589.27     75.71 o 
  -5   2   4     3621.62     3365.24     38.31 o 
  -4   2   4     5292.03     4757.17     50.78 o 
  -3   2   4     3015.99     2894.34     28.31 o 
  -2   2   4     3826.51     3893.91     36.23 o 
  -1   2   4    12475.57    12702.28    102.29 o 
   0   2   4     5748.97     5601.78     47.47 o 
   1   2   4    21813.62    21384.75    216.97 o 
   2   2   4     8319.56     8229.56    116.97 o 
   3   2   4      153.22      160.81      8.25 o 
   4   2   4      967.20     1111.84     31.81 o 
   5   2   4     4263.93     4128.19     94.80 o 
   6   2   4     2328.13     2330.74     87.79 o 
   7   2   4     2119.19     2207.37     52.22 o 
   8   2   4      681.51      610.80     34.44 o 
   9   2   4       21.28       53.88     42.46 o 
  10   2   4       56.14        9.75     66.93 o 
 -11   3   4       15.53       -1.30     27.94 o 
 -10   3   4        1.98        8.75     19.03 o 
  -9   3   4       27.75        5.41     17.14 o 
  -8   3   4       17.70        7.31     15.76 o 
  -7   3   4        0.42        8.01     11.92 o 
  -6   3   4      158.60      196.44     14.21 o 
  -5   3   4       84.07       76.25     12.22 o 
  -4   3   4      862.75      917.19     22.96 o 
  -3   3   4        0.58       -3.22      9.16 o 
  -2   3   4      254.33      522.98     23.56 o 
  -1   3   4       78.00       91.85      7.86 o 
   0   3   4     1972.51     2013.85     23.15 o 
   1   3   4     3468.02     3339.90     38.79 o 
   2   3   4      229.24      235.05     18.40 o 
   3   3   4     1811.70     1945.68     38.33 o 
   4   3   4       74.45       70.16     24.19 o 
   5   3   4      131.43      149.37     23.05 o 
   6   3   4      343.81      380.47     40.51 o 
   7   3   4       23.85       63.36     28.64 o 
   8   3   4       31.51       -3.56     49.06 o 
   9   3   4       31.90      -33.71     38.31 o 
  10   3   4        8.15      -15.40     52.49 o 
 -11   4   4      125.68       92.99     30.48 o 
 -10   4   4      300.50      293.08     28.72 o 
  -9   4   4      218.37      294.63     52.69 o 
  -8   4   4       10.94       17.74     10.69 o 
  -7   4   4      173.85      220.55     12.90 o 
  -6   4   4     2045.35     2050.04     37.74 o 
  -5   4   4     6361.88     6084.67     65.42 o 
  -4   4   4     1538.71     1428.57     27.19 o 
  -3   4   4     9627.84     9582.04    104.44 o 
  -2   4   4     3058.05     3037.35     36.90 o 
  -1   4   4     5046.78     5110.24     50.60 o 
   0   4   4    10734.88    10428.65    108.81 o 
   1   4   4     7185.62     6703.47     70.27 o 
   2   4   4     6545.35     6554.24     87.98 o 
   3   4   4        8.38        2.51     10.65 o 
   4   4   4     1664.88     1710.98     51.74 o 
   5   4   4     3819.40     3635.75     80.52 o 
   6   4   4     3010.18     3012.07     80.61 o 
   7   4   4      717.13      747.92     51.92 o 
   8   4   4      142.55      151.36     23.94 o 
   9   4   4       15.97       19.19     31.05 o 
  10   4   4       41.90       63.58     47.13 o 
 -11   5   4        4.68       19.60     27.20 o 
 -10   5   4        4.54       23.02     24.18 o 
  -9   5   4       55.35        6.27     21.46 o 
  -8   5   4       56.73       55.21     13.47 o 
  -7   5   4        5.27       12.45     10.07 o 
  -6   5   4       21.25       43.81     14.10 o 
  -5   5   4        5.35      -10.41     15.67 o 
  -4   5   4     4166.24     4205.07     57.02 o 
  -3   5   4       32.49       38.46      9.71 o 
  -2   5   4      775.18      816.70     18.92 o 
  -1   5   4      411.82      393.18     13.32 o 
   0   5   4     2849.81     2868.86     32.18 o 
   1   5   4        0.29       11.44      7.98 o 
   2   5   4      114.20      137.16     12.33 o 
   3   5   4       51.18       61.27      9.94 o 
   4   5   4       18.64       27.23     29.57 o 
   5   5   4      257.41      254.83     30.84 o 
   6   5   4     1786.24     1691.74     55.85 o 
   7   5   4        0.21       -6.45     25.84 o 
   8   5   4      134.34      121.89     30.00 o 
   9   5   4        8.61       -3.01     25.98 o 
  10   5   4        0.07        8.69     43.81 o 
 -11   6   4       84.44       60.60     36.36 o 
 -10   6   4      292.22      236.46     46.69 o 
  -9   6   4       71.98       71.95     29.49 o 
  -8   6   4       59.90       23.45     13.98 o 
  -7   6   4        2.09        5.47     12.66 o 
  -6   6   4     1638.74     1557.40     26.27 o 
  -5   6   4     2401.86     2422.90     60.07 o 
  -4   6   4     3642.31     3447.79     58.69 o 
  -3   6   4      507.56      483.39     17.81 o 
  -2   6   4       76.84       82.83     13.85 o 
  -1   6   4     1416.91     1487.89     33.95 o 
   0   6   4     4287.35     4088.89     57.60 o 
   1   6   4     1210.25     1020.67     23.41 o 
   2   6   4     5952.90     5895.05     68.02 o 
   3   6   4      985.07      894.78     18.50 o 
   4   6   4      697.31      680.01     34.33 o 
   5   6   4     2946.14     2745.17     81.71 o 
   6   6   4     2711.33     2528.66     69.93 o 
   7   6   4     1484.42     1442.22     59.61 o 
   8   6   4       31.16       52.58     32.73 o 
   9   6   4       13.57       -8.01     30.80 o 
 -10   7   4        3.19       12.89     34.29 o 
  -9   7   4       75.02       74.68     32.87 o 
  -8   7   4      255.69      254.69     20.46 o 
  -7   7   4       45.18       35.67     16.33 o 
  -6   7   4        0.95       -9.41     16.72 o 
  -5   7   4       28.76       24.13     13.70 o 
  -4   7   4        8.92       11.20     12.02 o 
  -3   7   4      227.51      227.44     16.12 o 
  -2   7   4      167.72      166.55     14.52 o 
  -1   7   4      124.03      130.97     13.56 o 
   0   7   4      304.17      276.63     18.84 o 
   1   7   4      646.95      675.12     23.13 o 
   2   7   4        2.88       19.59     13.34 o 
   3   7   4       57.86       86.95     18.27 o 
   4   7   4        0.88       -2.89     11.38 o 
   5   7   4       93.15       85.61     32.29 o 
   6   7   4      627.45      607.45     44.11 o 
   7   7   4       14.37       -8.66     27.43 o 
   8   7   4        0.26       25.80     35.52 o 
   9   7   4        1.40       26.09     29.23 o 
 -10   8   4       45.29       72.30     46.05 o 
  -9   8   4       87.52       64.78     37.32 o 
  -8   8   4      118.83       87.78     14.04 o 
  -7   8   4      124.07      115.94     15.10 o 
  -6   8   4      964.60     1057.92     34.44 o 
  -5   8   4     1390.19     1453.30     44.80 o 
  -4   8   4     1753.90     1801.95     44.47 o 
  -3   8   4      899.79      817.62     47.32 o 
  -2   8   4      267.55      318.12     19.45 o 
  -1   8   4      864.49      877.00     33.58 o 
   0   8   4     3938.54     3835.87     84.51 o 
   1   8   4     2861.90     2651.01     48.78 o 
   2   8   4      801.32      784.20     23.90 o 
   3   8   4      334.69      293.14     15.98 o 
   4   8   4     1234.78     1188.20     38.11 o 
   5   8   4     1612.99     1502.84     64.72 o 
   6   8   4      928.82      858.06     82.17 o 
   7   8   4      251.11      266.73     43.33 o 
   8   8   4       23.58       29.26     46.10 o 
   9   8   4       18.99        9.68     30.69 o 
 -10   9   4       30.42       72.79     32.78 o 
  -9   9   4        0.06       31.48     28.09 o 
  -8   9   4        7.42       14.19     19.28 o 
  -7   9   4      172.31      164.90     22.01 o 
  -6   9   4       21.73        5.88     21.32 o 
  -5   9   4        8.00        7.51     16.72 o 
  -4   9   4        4.15       -2.78     15.04 o 
  -3   9   4       44.12       66.85     16.69 o 
  -2   9   4        0.29       -0.80     14.84 o 
  -1   9   4       20.63        9.79     17.16 o 
   0   9   4      106.97      125.94     20.78 o 
   1   9   4      351.18      362.80     46.20 o 
   2   9   4       18.55       31.04     14.64 o 
   3   9   4      299.30      355.21     24.22 o 
   4   9   4        4.44       -4.11     12.11 o 
   5   9   4       54.19       32.43     17.08 o 
   6   9   4       69.55       29.96     28.49 o 
   7   9   4        0.76      -26.97     41.65 o 
   8   9   4        2.68       17.85     38.28 o 
  -9  10   4       20.46       50.29     28.85 o 
  -8  10   4        7.60       38.32     24.69 o 
  -7  10   4       43.18       24.81     24.14 o 
  -6  10   4      102.44      117.23     26.91 o 
  -5  10   4      742.85      733.10     38.56 o 
  -4  10   4      933.95      907.62     42.11 o 
  -3  10   4       60.82       75.38     18.55 o 
  -2  10   4      209.65      198.54     28.84 o 
  -1  10   4      358.14      426.50     54.77 o 
   0  10   4      300.73      345.14     27.11 o 
   1  10   4     1387.12     1344.43     44.07 o 
   2  10   4      848.25      812.94     47.83 o 
   3  10   4       72.53       63.70     19.98 o 
   4  10   4      684.18      659.06     29.91 o 
   5  10   4      626.43      569.64     64.88 o 
   6  10   4      568.61      535.34    131.31 o 
   7  10   4      161.77      208.34     53.03 o 
   8  10   4       49.48       18.15     39.34 o 
  -9  11   4        6.01       43.91     34.42 o 
  -8  11   4        2.34        4.30     24.66 o 
  -7  11   4       40.40       48.36     27.07 o 
  -6  11   4       10.80       17.58     22.64 o 
  -5  11   4        0.43       10.48     21.21 o 
  -4  11   4       29.34       49.07     20.68 o 
  -3  11   4        4.98        8.92     19.46 o 
  -2  11   4       20.24       15.04     21.93 o 
  -1  11   4      224.30      173.88     24.42 o 
   0  11   4       46.22       31.08     23.05 o 
   1  11   4       28.95       40.12     21.01 o 
   2  11   4       46.26       25.55     21.14 o 
   3  11   4       93.72       93.08     20.83 o 
   4  11   4       39.88       22.54     23.09 o 
   5  11   4      122.94      100.85     23.04 o 
   6  11   4       15.95       13.45     31.08 o 
   7  11   4        7.42       -8.11     32.35 o 
  -8  12   4        1.42       -4.89     24.33 o 
  -7  12   4        9.00       55.11     29.86 o 
  -6  12   4       52.84       75.83     26.03 o 
  -5  12   4      286.48      282.75     40.70 o 
  -4  12   4      122.14      111.22     27.01 o 
  -3  12   4      144.35      114.71     23.55 o 
  -2  12   4        0.00        3.18     18.41 o 
  -1  12   4       18.63       -1.71     25.94 o 
   0  12   4      302.07      299.47     26.87 o 
   1  12   4      328.75      360.14     38.80 o 
   2  12   4      407.23      357.30     50.71 o 
   3  12   4       31.75       23.65     19.90 o 
   4  12   4      167.68      228.43     35.44 o 
   5  12   4       35.51       30.09     19.67 o 
   6  12   4      145.42      242.97     38.26 o 
   7  12   4       98.15       50.79     38.74 o 
  -8  13   4        0.42      -21.59     33.73 o 
  -7  13   4        1.58       -8.74     25.85 o 
  -6  13   4        0.85       40.54     32.59 o 
  -5  13   4        1.55       11.72     24.41 o 
  -4  13   4       34.54       -6.59     24.56 o 
  -3  13   4        0.30       -2.45     28.64 o 
  -2  13   4      261.76      278.77     42.68 o 
  -1  13   4        5.13        1.70     22.15 o 
   0  13   4       27.61       30.42     23.94 o 
   1  13   4       54.86       29.42     24.71 o 
   2  13   4        2.35      -10.03     21.16 o 
   3  13   4       46.30       62.30     22.66 o 
   4  13   4       14.26       43.10     35.33 o 
   5  13   4        2.09      -23.85     30.50 o 
   6  13   4       36.86      127.06     64.44 o 
  -7  14   4       21.24       46.70     37.49 o 
  -6  14   4       35.13       86.93     56.91 o 
  -5  14   4      115.70      140.86     42.09 o 
  -4  14   4       65.81       66.13     25.72 o 
  -3  14   4      107.93      163.07     56.64 o 
  -2  14   4       20.15       37.30     45.86 o 
  -1  14   4       47.42       98.35     39.42 o 
   0  14   4       93.99      114.26     47.46 o 
   1  14   4       12.39        7.48     27.77 o 
   2  14   4       54.67       27.60     36.10 o 
   3  14   4        0.60       16.90     26.98 o 
   4  14   4       20.12       14.56     22.75 o 
   5  14   4       39.48       27.70     28.93 o 
  -6  15   4       21.85      115.93     49.93 o 
  -5  15   4        0.77        2.67     41.47 o 
  -4  15   4        2.07       56.04     46.38 o 
  -3  15   4        1.96       64.28     37.94 o 
  -2  15   4        2.93       25.81     36.60 o 
  -1  15   4        4.26       63.18     30.55 o 
   0  15   4        1.50       20.57     27.93 o 
   1  15   4       17.92       10.12     24.60 o 
   2  15   4        2.55       21.82     34.54 o 
   3  15   4        7.59       42.22     28.84 o 
   4  15   4        0.93       24.08     30.80 o 
  -5  16   4        0.54      -87.72     87.72 o 
  -4  16   4        9.77       44.34     28.92 o 
  -3  16   4        1.42       58.80     30.88 o 
  -2  16   4        2.51      -11.87     36.11 o 
  -1  16   4        2.03       26.82     33.43 o 
   0  16   4        6.20      163.49     36.60 o 
   1  16   4       82.62       32.55     41.84 o 
   2  16   4       17.76       52.62     37.17 o 
   3  16   4        8.10       -3.68     31.37 o 
  -2  17   4        0.08       62.04     30.70 o 
  -1  17   4        2.54       -0.26     33.95 o 
   0  17   4       10.93      101.99     31.70 o 
   1  17   4        3.54        2.17     25.60 o 
 -11   1   5       25.13       -7.11     35.24 o 
 -10   1   5       17.01       20.14     24.04 o 
  -9   1   5      378.78      449.46     29.83 o 
  -8   1   5     1357.93     1437.90     36.49 o 
  -7   1   5     3097.97     3093.59     71.20 o 
  -6   1   5      907.98      796.09     15.40 o 
  -5   1   5      109.47      190.20     19.48 o 
  -4   1   5       64.49       58.31      8.08 o 
  -3   1   5     3084.58     2966.46     27.35 o 
  -2   1   5   173871.80   190374.27   3830.41 o 
  -1   1   5     1264.73     1073.91     19.49 o 
   0   1   5    10721.87    10688.86    102.86 o 
   1   1   5       38.32       41.31      8.13 o 
   2   1   5    10955.55    10931.87    138.71 o 
   3   1   5    10034.42     9769.03    231.47 o 
   4   1   5     2499.69     2430.34     35.81 o 
   5   1   5     4958.27     5109.43     75.23 o 
   6   1   5       34.21       24.31     22.38 o 
   7   1   5      125.03      104.69     37.36 o 
   8   1   5     1559.88     1480.37    123.79 o 
   9   1   5      469.17      424.98     93.57 o 
 -11   2   5        1.31       -0.65     42.89 o 
 -10   2   5       40.07       44.62     26.64 o 
  -9   2   5      380.61      423.31     29.69 o 
  -8   2   5      103.64       96.57     20.44 o 
  -7   2   5      187.40      198.01     16.06 o 
  -6   2   5      389.26      462.18     30.25 o 
  -5   2   5      108.07      133.48     23.16 o 
  -4   2   5       10.50        5.30      7.79 o 
  -3   2   5      428.06      481.98     14.37 o 
  -2   2   5     1942.50     1829.47     18.41 o 
  -1   2   5     1296.56     1239.75     23.38 o 
   0   2   5     3269.51     3215.47     33.76 o 
   1   2   5        5.37       12.15      7.10 o 
   2   2   5      398.77      441.59     13.97 o 
   3   2   5      636.92      721.46     16.79 o 
   4   2   5      100.28      142.59     20.28 o 
   5   2   5      139.74      151.60     28.96 o 
   6   2   5      100.48      126.92     27.02 o 
   7   2   5       87.32       77.34     36.68 o 
   8   2   5        8.57      -22.49     25.78 o 
   9   2   5        0.39      -42.89     59.78 o 
  10   2   5        0.04      -70.18     79.93 o 
 -11   3   5       27.03       14.30     51.98 o 
 -10   3   5       23.56        9.91     20.54 o 
  -9   3   5       61.75       85.07     20.25 o 
  -8   3   5      588.68      601.65     27.74 o 
  -7   3   5     2812.60     2823.90     54.68 o 
  -6   3   5      834.35      793.10     30.05 o 
  -5   3   5      720.10      701.79     22.81 o 
  -4   3   5     1540.07     1732.17     24.97 o 
  -3   3   5    10772.77    10466.91     97.44 o 
  -2   3   5    27479.70    27097.65    322.53 o 
  -1   3   5     8834.06     9020.29     94.88 o 
   0   3   5     2253.01     2046.02     21.04 o 
   1   3   5     1221.35     1316.54     18.40 o 
   2   3   5     4853.48     4757.86     60.88 o 
   3   3   5     7653.93     7483.07    116.54 o 
   4   3   5     5193.87     4997.91     90.69 o 
   5   3   5      904.11     1016.18     57.62 o 
   6   3   5       30.75       34.83     24.57 o 
   7   3   5      202.74      203.54     34.10 o 
   8   3   5      596.17      592.63     34.67 o 
   9   3   5      527.53      611.47     90.32 o 
  10   3   5       93.30       67.22     55.23 o 
 -11   4   5        0.05        6.27     22.68 o 
 -10   4   5        4.05      -12.06     26.06 o 
  -9   4   5        0.25       -0.06     17.80 o 
  -8   4   5        2.26       -6.83     15.85 o 
  -7   4   5      150.41      140.51     18.90 o 
  -6   4   5      439.77      448.52     15.01 o 
  -5   4   5       56.28       69.77     10.91 o 
  -4   4   5        1.71       -1.96      8.63 o 
  -3   4   5      861.96      811.64     30.35 o 
  -2   4   5      102.94       98.84      9.64 o 
  -1   4   5       34.25       49.09      7.49 o 
   0   4   5      706.48      727.95     15.09 o 
   1   4   5     1362.13     1415.74     24.33 o 
   2   4   5        2.67        4.20      9.33 o 
   3   4   5      406.39      487.12     31.34 o 
   4   4   5       53.75       60.24     21.23 o 
   5   4   5      178.01      266.70     35.75 o 
   6   4   5      518.14      535.80     37.02 o 
   7   4   5       41.59       11.95     26.97 o 
   8   4   5       12.10      -11.52     19.96 o 
   9   4   5        1.65       21.37     31.09 o 
 -11   5   5       14.23       14.10     30.77 o 
 -10   5   5        0.43        5.08     26.90 o 
  -9   5   5       17.98        8.24     25.68 o 
  -8   5   5      945.55      903.01     30.30 o 
  -7   5   5     1771.16     1775.74     53.46 o 
  -6   5   5     1116.22     1086.41     27.49 o 
  -5   5   5      902.36      937.53     22.70 o 
  -4   5   5       39.03       33.82     12.79 o 
  -3   5   5     6154.74     5946.55     64.93 o 
  -2   5   5     7885.46     7837.77     82.68 o 
  -1   5   5    14391.72    14240.93    159.69 o 
   0   5   5     2488.64     2325.86     28.78 o 
   1   5   5       10.32       14.30     11.02 o 
   2   5   5     1130.81     1053.53     20.70 o 
   3   5   5     3616.35     3598.20     50.38 o 
   4   5   5     7842.96     7595.35    128.68 o 
   5   5   5       53.42       82.36     35.65 o 
   6   5   5       78.40       78.17     27.88 o 
   7   5   5       69.75       41.70     29.33 o 
   8   5   5      628.17      652.17     59.07 o 
   9   5   5      339.70      240.58     51.82 o 
 -11   6   5       18.96        3.10     27.12 o 
 -10   6   5        0.89       26.05     26.78 o 
  -9   6   5       21.34        9.49     13.49 o 
  -8   6   5      105.75       86.49     16.79 o 
  -7   6   5      152.26      108.09     21.84 o 
  -6   6   5      209.31      232.33     25.14 o 
  -5   6   5       15.13        2.32     12.23 o 
  -4   6   5     1407.20     1460.18     26.08 o 
  -3   6   5      324.51      418.68     22.24 o 
  -2   6   5        9.66       15.35      9.30 o 
  -1   6   5     1139.12     1211.56     25.18 o 
   0   6   5       76.07       89.31     11.22 o 
   1   6   5       27.31       17.91     11.29 o 
   2   6   5        5.87        0.08      8.21 o 
   3   6   5      170.94      200.17     11.76 o 
   4   6   5      163.08       96.37     33.47 o 
   5   6   5      453.72      405.80     42.15 o 
   6   6   5      194.87      144.27     33.80 o 
   7   6   5       23.30       68.97     35.58 o 
   8   6   5        5.27       29.09     33.53 o 
   9   6   5        5.66       32.06     26.72 o 
 -11   7   5       66.43       85.24     36.48 o 
 -10   7   5       11.25       27.68     35.36 o 
  -9   7   5        4.99       -1.33     14.37 o 
  -8   7   5       40.42       47.02     17.24 o 
  -7   7   5      142.53      137.35     16.20 o 
  -6   7   5     1355.71     1445.58     35.18 o 
  -5   7   5        2.82       21.74     15.30 o 
  -4   7   5      214.30      220.77     19.29 o 
  -3   7   5     3950.22     3989.62     63.44 o 
  -2   7   5     5078.66     4974.26     60.91 o 
  -1   7   5     3896.83     3891.97     54.03 o 
   0   7   5     2001.01     2035.91     30.96 o 
   1   7   5       45.27       55.26     11.84 o 
   2   7   5      884.30      843.59     30.30 o 
   3   7   5     2675.07     2684.81     43.57 o 
   4   7   5     1023.36     1026.71     30.67 o 
   5   7   5       23.92       44.28     26.70 o 
   6   7   5        0.16       15.40     25.10 o 
   7   7   5      110.76       85.09     32.44 o 
   8   7   5      198.11      168.75     45.71 o 
   9   7   5      112.82      107.04     34.29 o 
 -10   8   5        5.47      -22.80     30.55 o 
  -9   8   5        0.08      -24.34     28.64 o 
  -8   8   5        0.29        2.98     12.17 o 
  -7   8   5      119.25       86.68     21.04 o 
  -6   8   5        2.21       -8.07     15.51 o 
  -5   8   5       41.46       56.77     16.75 o 
  -4   8   5      174.59      194.85     19.80 o 
  -3   8   5       24.51       58.19     13.44 o 
  -2   8   5       44.15       58.38     12.52 o 
  -1   8   5       61.78       85.54     14.02 o 
   0   8   5      479.50      557.16     31.36 o 
   1   8   5      202.45      206.82     19.58 o 
   2   8   5      661.19      694.60     20.99 o 
   3   8   5      239.27      312.65     38.09 o 
   4   8   5       18.01       18.44     13.02 o 
   5   8   5      376.07      326.05     48.30 o 
   6   8   5      121.68      113.68     35.63 o 
   7   8   5       46.21       37.42     41.03 o 
   8   8   5        0.15       59.95     60.14 o 
   9   8   5        7.13       15.30     36.81 o 
 -10   9   5        1.47       53.13     42.96 o 
  -9   9   5       43.22       33.99     36.20 o 
  -8   9   5       74.50       67.93     20.14 o 
  -7   9   5      691.85      728.43     48.41 o 
  -6   9   5      654.67      682.80     29.16 o 
  -5   9   5      153.72      157.06     20.35 o 
  -4   9   5        0.32       14.28     15.43 o 
  -3   9   5      409.57      463.89     27.67 o 
  -2   9   5      500.32      523.47     25.00 o 
  -1   9   5     2429.34     2366.18     46.83 o 
   0   9   5      134.75      145.60     21.97 o 
   1   9   5      376.98      341.05     22.80 o 
   2   9   5     1069.46     1065.53     29.01 o 
   3   9   5     1033.49     1023.81     32.39 o 
   4   9   5      166.57      192.54     16.42 o 
   5   9   5      501.92      444.95     28.74 o 
   6   9   5       48.51       83.23     36.93 o 
   7   9   5       54.65       56.27     38.52 o 
   8   9   5       37.88       65.65     44.11 o 
  -9  10   5        5.04      -22.11     29.08 o 
  -8  10   5        5.39       11.53     20.60 o 
  -7  10   5       32.10       30.23     22.31 o 
  -6  10   5       25.03       -2.19     18.39 o 
  -5  10   5        1.32        3.87     16.77 o 
  -4  10   5       52.63       43.83     17.29 o 
  -3  10   5       92.26       99.11     19.29 o 
  -2  10   5        0.69      -14.70     14.70 o 
  -1  10   5        2.08       10.43     16.43 o 
   0  10   5       19.22        9.78     16.01 o 
   1  10   5       53.74       59.84     16.20 o 
   2  10   5       65.42       81.05     21.95 o 
   3  10   5        2.87       -5.52     17.83 o 
   4  10   5        0.06       10.60     15.96 o 
   5  10   5        9.30       36.54     18.47 o 
   6  10   5       16.99      -42.40     42.40 o 
   7  10   5        5.48       61.22     35.61 o 
   8  10   5        1.86       -4.15     34.33 o 
  -9  11   5        1.03      -13.36     29.50 o 
  -8  11   5       28.26       71.97     40.32 o 
  -7  11   5       43.47       52.33     23.50 o 
  -6  11   5       80.54       68.50     27.12 o 
  -5  11   5        3.93       -6.29     21.03 o 
  -4  11   5        0.57       16.85     21.82 o 
  -3  11   5      554.05      548.54     49.72 o 
  -2  11   5      352.85      339.61     49.49 o 
  -1  11   5     1103.89     1207.64     45.26 o 
   0  11   5      258.12      277.19     23.62 o 
   1  11   5        2.91       -4.01     17.49 o 
   2  11   5      231.91      245.39     28.13 o 
   3  11   5      330.78      418.14     33.30 o 
   4  11   5      269.83      282.65     28.44 o 
   5  11   5       15.46       54.47     19.51 o 
   6  11   5       37.44       34.38     32.41 o 
   7  11   5       35.38       44.47     41.02 o 
  -8  12   5        2.08      -10.26     24.98 o 
  -7  12   5       59.50       48.30     27.10 o 
  -6  12   5       24.77       23.15     50.90 o 
  -5  12   5        9.69       27.76     21.15 o 
  -4  12   5       17.82       12.86     22.06 o 
  -3  12   5        5.06       24.50     20.28 o 
  -2  12   5       10.40       32.03     24.02 o 
  -1  12   5       23.24       13.24     17.84 o 
   0  12   5       30.60       23.23     21.02 o 
   1  12   5       59.90       58.29     23.03 o 
   2  12   5       69.29       64.51     23.57 o 
   3  12   5        1.40        8.24     18.22 o 
   4  12   5        6.22      -17.54     22.92 o 
   5  12   5        1.12        6.47     22.70 o 
   6  12   5        1.19       -1.35     28.21 o 
   7  12   5        0.18       58.75     44.17 o 
  -8  13   5        8.37       41.20     29.61 o 
  -7  13   5       16.91       24.69     32.92 o 
  -6  13   5       89.57      111.93     28.84 o 
  -5  13   5       29.17       55.90     26.19 o 
  -4  13   5       74.42       42.58     29.27 o 
  -3  13   5      307.59      315.73     53.65 o 
  -2  13   5       20.45       31.36     20.80 o 
  -1  13   5      752.16      659.22     79.31 o 
   0  13   5      141.25      114.77     28.11 o 
   1  13   5        1.79      -21.12     21.12 o 
   2  13   5       47.92       92.22     39.63 o 
   3  13   5       47.26      100.09     38.54 o 
   4  13   5       62.20       26.23     25.61 o 
   5  13   5        0.42       52.03     35.05 o 
   6  13   5        3.85       33.67     33.15 o 
  -7  14   5        5.78       19.20     31.33 o 
  -6  14   5       38.12       45.28     30.20 o 
  -5  14   5        0.46       18.99     30.49 o 
  -4  14   5        0.12       22.82     30.97 o 
  -3  14   5       15.97       70.49     34.15 o 
  -2  14   5       43.83      134.28     29.02 o 
  -1  14   5        4.77       76.11     28.09 o 
   0  14   5       20.99       66.12     31.02 o 
   1  14   5        1.09       -4.65     30.53 o 
   2  14   5       84.84      127.11     57.22 o 
   3  14   5        4.28       29.73     32.08 o 
   4  14   5       15.33       10.89     26.79 o 
   5  14   5        5.81        6.76     32.86 o 
  -6  15   5       15.51       12.61     26.65 o 
  -5  15   5        3.58       37.14     28.37 o 
  -4  15   5       21.46        2.13     29.06 o 
  -3  15   5       20.75       89.11     35.09 o 
  -2  15   5        6.19       92.75     39.82 o 
  -1  15   5       73.79       97.00     27.63 o 
   0  15   5        7.18      119.41     34.94 o 
   1  15   5       26.22       20.44     29.21 o 
   2  15   5        2.11        5.65     28.81 o 
   3  15   5       56.94       45.10     39.17 o 
   4  15   5       25.04       47.57     35.64 o 
  -5  16   5        2.59      111.12    150.11 o 
  -4  16   5        0.10       92.56     33.81 o 
  -3  16   5        0.87       63.48     44.23 o 
  -2  16   5        0.68       42.30     48.29 o 
  -1  16   5        0.19       44.45     44.99 o 
   0  16   5        5.44       72.19     46.47 o 
   1  16   5        1.09       10.72     32.11 o 
   2  16   5       22.66       50.52     33.18 o 
   3  16   5        7.75       36.21     37.33 o 
  -2  17   5       66.81      112.15     43.45 o 
  -1  17   5        7.04       79.08     59.57 o 
   0  17   5        3.16       45.56     36.90 o 
 -11   0   6      376.18      446.09     69.85 o 
  -9   0   6      545.90      679.58     36.57 o 
  -8   0   6      963.39      954.02     34.06 o 
  -7   0   6       93.97       97.93     17.91 o 
  -6   0   6      890.81      874.05     24.12 o 
  -5   0   6    10928.59    10891.56    154.11 o 
  -4   0   6     1745.44     1707.35     38.97 o 
  -3   0   6    15023.88    15165.49    177.25 o 
  -2   0   6    48925.16    47259.69   1752.68 o 
  -1   0   6     5283.42     5801.30    121.51 o 
   0   0   6      965.78      846.05     23.42 o 
   1   0   6    21313.10    20780.25    522.45 o 
   2   0   6    34040.42    36582.96   1122.22 o 
   3   0   6     1882.92     1931.23     63.68 o 
   4   0   6      301.31      106.57     53.28 o 
   5   0   6     3329.10     3260.09    117.62 o 
   6   0   6     1180.68     1282.72     81.23 o 
   7   0   6     1061.43     1107.79     45.52 o 
   8   0   6      409.72      490.61     87.07 o 
 -12   1   6        7.02       34.85     44.12 o 
 -11   1   6        0.40       25.17     49.28 o 
 -10   1   6       29.95        9.87     22.79 o 
  -9   1   6       45.26       37.95     16.85 o 
  -8   1   6        0.84       26.38     19.07 o 
  -7   1   6      175.22      184.92     14.01 o 
  -6   1   6       96.16      145.15     14.79 o 
  -5   1   6      115.57      150.24      9.14 o 
  -4   1   6     2566.51     2666.01     30.41 o 
  -3   1   6      190.74      214.13     10.02 o 
  -2   1   6      467.45      517.96     22.93 o 
  -1   1   6      469.92      465.65     18.74 o 
   0   1   6     4569.90     4490.39     42.47 o 
   1   1   6      191.29      218.10      9.92 o 
   2   1   6       12.59       22.88      9.47 o 
   3   1   6     2720.03     3040.54     43.35 o 
   4   1   6      250.60      255.24     15.19 o 
   5   1   6       49.56       54.12      8.07 o 
   6   1   6       11.54        7.05     27.85 o 
   7   1   6      175.16      137.65     20.14 o 
   8   1   6        3.00        6.03      9.56 o 
   9   1   6        0.97       12.27     43.54 o 
 -12   2   6       13.16       82.00     37.04 o 
 -11   2   6       41.84       23.47     41.91 o 
 -10   2   6      367.03      346.58     87.72 o 
  -9   2   6      798.30      855.59     33.56 o 
  -8   2   6      319.20      329.26     20.36 o 
  -7   2   6      327.79      339.42     19.83 o 
  -6   2   6     2456.65     2305.67     56.98 o 
  -5   2   6     3806.96     3579.33     40.02 o 
  -4   2   6    14140.37    13961.67    140.26 o 
  -3   2   6    13916.77    14050.11    126.09 o 
  -2   2   6     4963.64     5097.28     49.28 o 
  -1   2   6     4572.17     4315.45     34.75 o 
   0   2   6     1079.48     1097.21     14.50 o 
   1   2   6    12504.13    11997.85    123.47 o 
   2   2   6    32365.56    33361.36    501.19 o 
   3   2   6     3200.79     3504.35     62.84 o 
   4   2   6        1.44        8.74     11.81 o 
   5   2   6     3151.52     3097.17     68.35 o 
   6   2   6     3545.70     3416.81     99.51 o 
   7   2   6     3057.33     2947.66    104.90 o 
   8   2   6      458.33      514.08     40.42 o 
 -11   3   6        6.40       76.08     67.58 o 
 -10   3   6       79.49      106.85     31.10 o 
  -9   3   6       75.84       68.55     25.01 o 
  -8   3   6       84.66       71.54     16.11 o 
  -7   3   6        6.01       13.54     11.61 o 
  -6   3   6       56.20       39.97     10.57 o 
  -5   3   6      103.17      102.01     11.67 o 
  -4   3   6     1289.95     1408.77     22.55 o 
  -3   3   6     3949.33     3961.37     45.82 o 
  -2   3   6      422.69      451.02      9.74 o 
  -1   3   6        6.68        3.82      5.99 o 
   0   3   6     7070.66     7232.91     63.50 o 
   1   3   6     1794.56     1780.01     22.35 o 
   2   3   6       27.88       49.00      8.28 o 
   3   3   6       13.98       31.51      9.19 o 
   4   3   6       19.00       16.43     19.71 o 
   5   3   6      688.75      707.94     30.22 o 
   6   3   6       46.00       84.30     51.33 o 
   7   3   6        1.69        0.75     57.18 o 
   8   3   6       12.27        0.33     17.30 o 
   9   3   6        7.76      -11.70     57.83 o 
 -11   4   6      117.80       93.53     33.51 o 
 -10   4   6      322.64      468.75     85.73 o 
  -9   4   6     1171.40     1189.71     31.16 o 
  -8   4   6       17.13       20.61     16.33 o 
  -7   4   6       52.08       44.99     15.76 o 
  -6   4   6     1469.47     1486.85     35.08 o 
  -5   4   6     2008.17     1701.87     29.88 o 
  -4   4   6     3328.93     3426.32     39.95 o 
  -3   4   6     7910.96     7608.04     77.29 o 
  -2   4   6      583.14      552.85     21.82 o 
  -1   4   6     2206.90     2164.49     23.61 o 
   0   4   6     4820.72     4770.64     45.42 o 
   1   4   6    13861.62    13479.23    135.68 o 
   2   4   6     5561.29     5113.05     61.72 o 
   3   4   6      646.08      588.15     28.49 o 
   4   4   6      591.30      682.90     33.28 o 
   5   4   6      472.03      466.57     36.33 o 
   6   4   6     2454.90     2573.18     66.78 o 
   7   4   6     1188.99     1098.64     81.59 o 
   8   4   6      136.00      143.89     44.94 o 
   9   4   6        9.40      -25.42     54.81 o 
 -11   5   6        2.15      -17.46     30.04 o 
 -10   5   6      386.77      433.97     74.47 o 
  -9   5   6       71.25       56.90     14.53 o 
  -8   5   6      164.26      144.46     17.91 o 
  -7   5   6        2.03        5.05     11.59 o 
  -6   5   6      150.85      119.45     20.54 o 
  -5   5   6        0.02       10.93     10.80 o 
  -4   5   6      119.63      122.07     14.01 o 
  -3   5   6      454.85      463.02     24.27 o 
  -2   5   6       63.63       80.17     11.45 o 
  -1   5   6      549.99      569.00     14.56 o 
   0   5   6     1113.30     1190.75     30.51 o 
   1   5   6     1757.68     1813.43     39.79 o 
   2   5   6      469.16      488.73     14.81 o 
   3   5   6       29.03       45.15     11.16 o 
   4   5   6      656.60      681.49     34.66 o 
   5   5   6        1.78       12.79     28.44 o 
   6   5   6       35.84       61.21     31.13 o 
   7   5   6       14.41       29.60     30.18 o 
   8   5   6       17.05       54.65     48.87 o 
   9   5   6        1.31      -27.08     27.08 o 
 -11   6   6       41.03       42.83     26.48 o 
 -10   6   6      324.98      414.29     56.94 o 
  -9   6   6      885.86      869.98     30.21 o 
  -8   6   6      668.36      714.85     48.99 o 
  -7   6   6       45.36       28.97     12.75 o 
  -6   6   6      782.85      810.29     22.92 o 
  -5   6   6     1462.33     1382.41     27.02 o 
  -4   6   6     1639.05     1471.10     48.78 o 
  -3   6   6      301.52      253.31     18.99 o 
  -2   6   6      871.14      863.22     21.27 o 
  -1   6   6     4564.39     4638.02     55.15 o 
   0   6   6     5260.99     5155.07     58.67 o 
   1   6   6     5287.18     5054.60     62.16 o 
   2   6   6     1870.61     1735.78     31.52 o 
   3   6   6      403.85      365.97     14.67 o 
   4   6   6      352.09      402.80     36.43 o 
   5   6   6       19.35       12.48     25.53 o 
   6   6   6     1288.22     1287.08     54.73 o 
   7   6   6      561.01      694.24     54.77 o 
   8   6   6      304.77      334.32     46.74 o 
   9   6   6       16.41        9.88     27.67 o 
 -11   7   6        0.27       71.04     39.21 o 
 -10   7   6       30.34       10.12     65.31 o 
  -9   7   6       26.47       24.99     17.10 o 
  -8   7   6        0.98       -8.83     17.71 o 
  -7   7   6       33.97       57.52     15.98 o 
  -6   7   6      100.49      101.23     16.52 o 
  -5   7   6       41.41       44.17     15.41 o 
  -4   7   6      194.20      188.37     19.19 o 
  -3   7   6      993.54     1049.10     24.46 o 
  -2   7   6       58.04       59.44     14.50 o 
  -1   7   6      308.92      341.19     16.76 o 
   0   7   6      255.23      258.93     21.99 o 
   1   7   6      769.96      761.20     24.99 o 
   2   7   6       34.09       36.03     13.47 o 
   3   7   6      206.43      208.08     19.57 o 
   4   7   6      497.02      522.57     19.86 o 
   5   7   6       22.98       63.08     28.76 o 
   6   7   6      326.38      289.91     36.34 o 
   7   7   6        4.06       12.32     29.16 o 
   8   7   6        1.60      -18.07     38.05 o 
   9   7   6        2.38       16.37     32.33 o 
 -10   8   6      191.82      185.29     31.73 o 
  -9   8   6      181.63      196.64     41.43 o 
  -8   8   6      199.99      187.77     18.81 o 
  -7   8   6       90.10       76.85     16.94 o 
  -6   8   6      116.27      118.32     22.21 o 
  -5   8   6      249.99      308.90     19.65 o 
  -4   8   6      976.71     1004.10     25.43 o 
  -3   8   6     1906.20     1847.93     34.11 o 
  -2   8   6      788.02      812.63     27.84 o 
  -1   8   6       21.99       14.88     11.36 o 
   0   8   6     2880.98     2706.68     40.53 o 
   1   8   6     3368.83     3144.47     53.43 o 
   2   8   6      971.36      957.58     42.28 o 
   3   8   6      529.05      452.95     20.24 o 
   4   8   6      239.78      260.19     19.27 o 
   5   8   6      150.65      173.09     40.08 o 
   6   8   6      618.36      584.85     52.85 o 
   7   8   6      395.35      451.05     50.97 o 
   8   8   6       61.89       72.94     50.03 o 
 -10   9   6       11.67       93.58     41.55 o 
  -9   9   6        2.33       22.23     26.07 o 
  -8   9   6       33.22       43.59     16.86 o 
  -7   9   6       63.47       57.42     23.06 o 
  -6   9   6       32.69        0.68     18.74 o 
  -5   9   6        1.39       24.17     19.68 o 
  -4   9   6       32.40       26.19     18.11 o 
  -3   9   6      102.41      103.23     22.65 o 
  -2   9   6      110.95      118.47     18.38 o 
  -1   9   6       54.30       97.97     17.86 o 
   0   9   6        6.26        8.17     14.80 o 
   1   9   6       14.09       18.23     14.02 o 
   2   9   6        1.19       -9.67     14.32 o 
   3   9   6       20.83       34.65     19.49 o 
   4   9   6       13.51        7.50     15.87 o 
   5   9   6        8.08        0.95     10.32 o 
   6   9   6       56.05       72.05     36.50 o 
   7   9   6       49.01       34.86     44.61 o 
   8   9   6       10.12       -2.04     33.44 o 
 -10  10   6       52.44       35.34     50.74 o 
  -9  10   6       38.22      122.05     71.94 o 
  -8  10   6      226.38      225.74     27.31 o 
  -7  10   6        6.50       11.15     25.10 o 
  -6  10   6      315.89      283.47     28.60 o 
  -5  10   6      369.76      392.21     26.39 o 
  -4  10   6      634.18      711.16     43.47 o 
  -3  10   6        2.70       -2.34     16.45 o 
  -2  10   6        0.45       12.36     15.45 o 
  -1  10   6       43.82       64.81     16.06 o 
   0  10   6      804.63      870.34     33.30 o 
   1  10   6      267.61      289.31     21.20 o 
   2  10   6      278.32      266.51     24.28 o 
   3  10   6      107.36      104.96     18.37 o 
   4  10   6       39.02       51.00     22.54 o 
   5  10   6       79.50       88.54     20.71 o 
   6  10   6      117.22      189.03     50.57 o 
   7  10   6      149.94      159.01     41.39 o 
  -9  11   6        1.92       18.12     32.11 o 
  -8  11   6       69.37       61.85     37.07 o 
  -7  11   6       26.36       23.82     24.82 o 
  -6  11   6        4.03        5.67     21.12 o 
  -5  11   6        2.52      -17.80     18.06 o 
  -4  11   6        2.58      -15.39     19.39 o 
  -3  11   6      240.94      276.51     26.82 o 
  -2  11   6       56.96       66.85     19.35 o 
  -1  11   6       41.94       63.72     20.88 o 
   0  11   6       11.96       26.56     19.21 o 
   1  11   6       13.66       18.43     18.63 o 
   2  11   6        8.72       10.22     21.54 o 
   3  11   6        9.61        9.94     20.05 o 
   4  11   6        0.98        8.92     22.47 o 
   5  11   6       89.35       60.86     23.59 o 
   6  11   6       37.04       55.93     46.26 o 
   7  11   6       32.91       40.34     40.12 o 
  -8  12   6       45.02       81.22     36.18 o 
  -7  12   6        0.64        5.04     25.04 o 
  -6  12   6       35.78       22.30     23.27 o 
  -5  12   6      137.58      141.87     27.73 o 
  -4  12   6      124.44       87.50     24.36 o 
  -3  12   6        4.30       -6.26     17.58 o 
  -2  12   6       66.85       61.56     23.05 o 
  -1  12   6      182.41      179.01     22.26 o 
   0  12   6      166.50      204.44     30.00 o 
   1  12   6      344.57      362.03     40.75 o 
   2  12   6      187.85      166.06     27.06 o 
   3  12   6      156.33      104.25     24.74 o 
   4  12   6        0.06       31.02     24.11 o 
   5  12   6       87.58      123.81     46.04 o 
   6  12   6      106.38      113.91     39.86 o 
  -8  13   6        0.03       -9.02     26.24 o 
  -7  13   6        0.17       40.78     35.23 o 
  -6  13   6       13.65       86.49     58.49 o 
  -5  13   6        0.24       35.86     22.96 o 
  -4  13   6       10.88        7.15     25.15 o 
  -3  13   6        9.99       35.67     22.75 o 
  -2  13   6       13.27      -26.99     26.99 o 
  -1  13   6        0.81       17.85     21.64 o 
   0  13   6       29.34       31.89     21.57 o 
   1  13   6        0.03       44.90     30.15 o 
   2  13   6       36.82       24.33     30.28 o 
   3  13   6        1.77       52.19     31.15 o 
   4  13   6        0.62        5.27     23.05 o 
   5  13   6        1.00       36.37     42.96 o 
   6  13   6       19.99       50.06     38.07 o 
  -7  14   6        0.04       10.75     29.03 o 
  -6  14   6        0.04       22.39     25.53 o 
  -5  14   6       40.35       36.18     27.16 o 
  -4  14   6       52.39      108.13     35.57 o 
  -3  14   6        2.03       40.89     27.04 o 
  -2  14   6        0.73      102.13     43.81 o 
  -1  14   6       33.97      125.83     37.05 o 
   0  14   6       50.72        7.16     25.23 o 
   1  14   6       94.23      109.81     31.90 o 
   2  14   6       29.17       20.16     26.60 o 
   3  14   6       43.55       47.47     26.09 o 
   4  14   6        0.22       34.90     32.44 o 
   5  14   6       31.06      126.34     39.94 o 
  -6  15   6        1.92       42.40     34.88 o 
  -5  15   6        0.11       69.08     34.24 o 
  -4  15   6        2.84       77.71     33.50 o 
  -3  15   6        0.02       47.85     29.46 o 
  -2  15   6        1.39       75.89     27.86 o 
  -1  15   6       15.50       34.32     45.76 o 
   0  15   6        0.90       54.28     32.66 o 
   1  15   6       17.89       15.63     42.37 o 
   2  15   6        0.33      -13.19     30.48 o 
   3  15   6        0.12       16.65     24.61 o 
   4  15   6        1.76       54.43     36.34 o 
  -4  16   6        6.88      140.27     78.86 o 
  -3  16   6        3.37      139.98     51.36 o 
  -2  16   6        1.42       39.93     54.29 o 
  -1  16   6        4.10       89.98     33.35 o 
   0  16   6       35.69       41.05     29.35 o 
   1  16   6        7.66       26.09     37.03 o 
   2  16   6        2.11       35.34     32.57 o 
  -2  17   6        0.32      -21.44     76.03 o 
  -1  17   6        6.54       99.75     99.04 o 
   0  17   6        0.21        0.00     63.03 o 
 -12   1   7       73.31      104.68     45.97 o 
 -11   1   7       67.40       35.23     23.38 o 
 -10   1   7       85.10       73.43     20.70 o 
  -9   1   7      408.12      470.76     32.19 o 
  -8   1   7      275.79      341.50     28.62 o 
  -7   1   7     3224.75     3243.39     38.99 o 
  -6   1   7     1133.73     1067.85     18.86 o 
  -5   1   7     2143.90     2252.36     28.12 o 
  -4   1   7      320.87      347.36     14.59 o 
  -3   1   7      331.10      329.31     10.84 o 
  -2   1   7    22841.97    22318.19    331.12 o 
  -1   1   7    10729.06    10588.59     96.94 o 
   0   1   7     4256.13     3998.61     80.66 o 
   1   1   7     1944.64     1846.67     21.69 o 
   2   1   7     8601.92     9298.79    133.45 o 
   3   1   7     9368.54     9492.03    134.45 o 
   4   1   7     2480.67     2462.55     74.66 o 
   5   1   7     3029.56     3014.70     45.90 o 
   6   1   7      168.92      153.35     53.93 o 
   7   1   7      221.91      186.42     42.27 o 
 -12   2   7        0.69        6.53     36.29 o 
 -11   2   7       17.82       29.66     34.56 o 
 -10   2   7        2.42      -13.33     20.69 o 
  -9   2   7        4.89       12.78     14.32 o 
  -8   2   7       34.46       36.72     16.74 o 
  -7   2   7       10.08       18.72     13.74 o 
  -6   2   7       32.98       35.77     11.33 o 
  -5   2   7      528.01      604.38     24.42 o 
  -4   2   7       39.29       29.91      6.21 o 
  -3   2   7      524.65      563.08     13.35 o 
  -2   2   7     3059.44     3128.91     28.56 o 
  -1   2   7      171.54      181.46      7.42 o 
   0   2   7      915.09      965.62     20.48 o 
   1   2   7       88.55       90.04     11.26 o 
   2   2   7     2007.76     2236.48     31.11 o 
   3   2   7      416.48      406.17     16.68 o 
   4   2   7        0.50        4.25      8.82 o 
   5   2   7       76.04       69.60     23.44 o 
   6   2   7      167.93      113.07     52.63 o 
   7   2   7        0.48       14.95     51.98 o 
   8   2   7        0.53        9.58     27.76 o 
   9   2   7        2.25      -11.05     65.63 o 
 -12   3   7       82.92       82.65     52.99 o 
 -11   3   7       16.65       62.26     37.59 o 
 -10   3   7       37.83       29.37     21.75 o 
  -9   3   7      122.03      115.94     20.66 o 
  -8   3   7      578.59      577.92     47.54 o 
  -7   3   7     1971.48     2059.77     56.65 o 
  -6   3   7     2485.81     2369.37     36.96 o 
  -5   3   7      100.05       78.46      9.32 o 
  -4   3   7      246.49      254.47     19.25 o 
  -3   3   7     2757.18     2767.15     38.70 o 
  -2   3   7    15701.10    15272.27    151.00 o 
  -1   3   7     2559.31     2526.35     31.63 o 
   0   3   7     9482.21     9285.64    120.77 o 
   1   3   7      661.79      656.65     14.03 o 
   2   3   7     2415.07     2449.94     31.48 o 
   3   3   7     3765.47     3700.00     52.90 o 
   4   3   7     2201.75     2223.63     63.83 o 
   5   3   7     1258.66     1296.69     50.77 o 
   6   3   7       21.04        3.27     27.03 o 
   7   3   7        2.72       15.60     52.63 o 
   8   3   7      504.14      353.13    150.49 o 
   9   3   7      215.87      227.43     80.58 o 
 -11   4   7        0.11      -16.55     25.28 o 
 -10   4   7       28.85        5.30     22.58 o 
  -9   4   7       58.07       41.87     19.04 o 
  -8   4   7        0.52        9.64     18.89 o 
  -7   4   7       93.17      101.28     14.76 o 
  -6   4   7        0.30       20.75     10.53 o 
  -5   4   7      118.22      161.77     14.67 o 
  -4   4   7      927.27      962.93     17.39 o 
  -3   4   7      301.37      283.50     11.31 o 
  -2   4   7      119.04      141.28     11.77 o 
  -1   4   7       76.77       78.05      8.98 o 
   0   4   7        6.57        7.70      6.90 o 
   1   4   7      337.13      366.61     24.15 o 
   2   4   7      338.90      328.94     14.63 o 
   3   4   7       99.52      108.93     24.80 o 
   4   4   7      361.95      395.96     58.87 o 
   5   4   7        5.09       16.31     29.40 o 
   6   4   7      140.49       97.04     34.34 o 
   7   4   7       17.91       29.63     34.46 o 
   8   4   7        8.28      -18.55     45.07 o 
   9   4   7       13.40        0.77     41.32 o 
 -11   5   7       33.14       13.47     27.54 o 
 -10   5   7        0.58        3.01     14.21 o 
  -9   5   7      113.74      119.07     24.34 o 
  -8   5   7      237.50      259.79     18.66 o 
  -7   5   7     1702.89     1689.26     37.45 o 
  -6   5   7     2064.46     2136.53     33.48 o 
  -5   5   7     3199.27     3267.77     49.26 o 
  -4   5   7        0.04        8.80     11.64 o 
  -3   5   7     3035.76     2995.77     34.79 o 
  -2   5   7     4296.33     4138.23     42.99 o 
  -1   5   7    10420.97    10157.61    113.79 o 
   0   5   7     7030.98     6793.11     77.94 o 
   1   5   7     1104.68     1193.20     22.02 o 
   2   5   7     2126.26     2199.99     34.60 o 
   3   5   7     6466.98     6277.25     91.10 o 
   4   5   7     2253.02     2171.03     58.11 o 
   5   5   7     1788.70     1740.32     77.53 o 
   6   5   7       12.78       13.64     25.96 o 
   7   5   7      119.76      144.70     36.13 o 
   8   5   7      281.61      424.92    117.92 o 
   9   5   7      181.08      219.65     55.99 o 
 -11   6   7        4.73       -2.91     23.10 o 
 -10   6   7       19.58       10.48     26.13 o 
  -9   6   7       18.37       23.89     21.17 o 
  -8   6   7       23.13       25.22     13.38 o 
  -7   6   7      108.10       94.88     23.27 o 
  -6   6   7      154.03      114.76     14.18 o 
  -5   6   7        0.86       19.63     16.18 o 
  -4   6   7      287.14      350.90     20.58 o 
  -3   6   7      171.05      208.53     12.57 o 
  -2   6   7       62.71       71.92     11.04 o 
  -1   6   7      504.36      607.77     16.18 o 
   0   6   7      723.55      861.98     23.49 o 
   1   6   7      988.60      970.24     23.69 o 
   2   6   7      416.38      400.34     17.36 o 
   3   6   7       42.60       32.58     14.86 o 
   4   6   7      263.66      275.61     27.25 o 
   5   6   7      402.20      427.21     54.61 o 
   6   6   7       10.13       19.10     26.97 o 
   7   6   7        2.41      -11.34     29.48 o 
   8   6   7        2.04       13.01     36.55 o 
   9   6   7       44.18       32.67     28.57 o 
 -11   7   7       15.00       61.80     44.83 o 
 -10   7   7       14.94        4.48     24.44 o 
  -9   7   7        4.43       45.49     27.14 o 
  -8   7   7      343.42      358.39     24.79 o 
  -7   7   7      750.23      816.77     31.08 o 
  -6   7   7      831.52      896.17     57.14 o 
  -5   7   7      644.05      646.97     32.73 o 
  -4   7   7       28.50       17.59     11.31 o 
  -3   7   7     1162.40     1038.74     24.81 o 
  -2   7   7     1480.50     1424.71     25.77 o 
  -1   7   7     4106.71     3982.63     52.47 o 
   0   7   7     1440.95     1410.50     40.78 o 
   1   7   7      360.40      360.88     18.84 o 
   2   7   7      617.76      616.97     21.55 o 
   3   7   7     2580.06     2520.42     42.61 o 
   4   7   7     1191.04     1160.65     52.62 o 
   5   7   7      843.75      965.62     58.11 o 
   6   7   7      285.89      260.52     39.81 o 
   7   7   7       31.47       16.52     39.55 o 
   8   7   7       24.91      -41.17     41.71 o 
 -10   8   7       36.38       42.61     28.40 o 
  -9   8   7       46.81       40.63     20.70 o 
  -8   8   7        1.56        1.55     16.83 o 
  -7   8   7       52.17       48.25     18.84 o 
  -6   8   7      100.03       89.28     18.51 o 
  -5   8   7       81.78       74.52     22.60 o 
  -4   8   7       25.36        1.61     20.44 o 
  -3   8   7      363.39      331.77     27.57 o 
  -2   8   7        0.02       11.23     13.03 o 
  -1   8   7      257.10      272.19     23.01 o 
   0   8   7      207.70      235.71     16.45 o 
   1   8   7      227.63      281.92     16.68 o 
   2   8   7       51.89       77.51     15.29 o 
   3   8   7      250.11      244.72     23.47 o 
   4   8   7      208.72      206.47     19.67 o 
   5   8   7       87.31       74.34     32.30 o 
   6   8   7        0.70        1.56     29.96 o 
   7   8   7       30.57       38.04     38.21 o 
   8   8   7       10.17       18.44     46.28 o 
 -10   9   7        0.70       29.76     26.65 o 
  -9   9   7        1.22      -20.75     20.75 o 
  -8   9   7      527.61      498.47     45.36 o 
  -7   9   7      307.43      257.41     27.80 o 
  -6   9   7      459.47      436.10     29.05 o 
  -5   9   7      168.70      205.81     36.98 o 
  -4   9   7      159.95      159.62     22.67 o 
  -3   9   7      786.40      821.60     26.62 o 
  -2   9   7     2114.08     2118.56     37.32 o 
  -1   9   7     3686.94     3682.45     59.21 o 
   0   9   7      421.61      398.05     25.25 o 
   1   9   7       79.57       78.46     17.74 o 
   2   9   7      220.05      274.53     24.97 o 
   3   9   7      396.42      388.44     22.20 o 
   4   9   7      656.96      689.90     48.39 o 
   5   9   7      190.76      202.84     37.64 o 
   6   9   7       13.38        4.65     35.19 o 
   7   9   7       12.96        7.92     43.17 o 
   8   9   7      128.94      103.58     57.01 o 
 -10  10   7        0.30      -38.41     38.41 o 
  -9  10   7        0.57        2.36     36.95 o 
  -8  10   7        3.56       16.20     40.53 o 
  -7  10   7       26.58       41.47     20.25 o 
  -6  10   7       13.40       39.89     20.79 o 
  -5  10   7        3.81       -1.57     15.61 o 
  -4  10   7      128.78      203.21     50.31 o 
  -3  10   7       50.19       17.73     17.34 o 
  -2  10   7        0.23       10.18     17.08 o 
  -1  10   7      322.35      353.35     25.91 o 
   0  10   7        5.52        9.42     16.41 o 
   1  10   7        2.00       -5.80     15.19 o 
   2  10   7       14.51       25.55     16.06 o 
   3  10   7       40.51       11.82     16.82 o 
   4  10   7        1.01       16.65     15.15 o 
   5  10   7        1.87      -12.43     14.53 o 
   6  10   7        3.77       -7.14     34.88 o 
   7  10   7       36.81       32.51     35.73 o 
  -9  11   7        0.03       41.56     40.20 o 
  -8  11   7      113.54       84.71     24.31 o 
  -7  11   7        4.13       17.26     23.49 o 
  -6  11   7       67.23       45.85     26.42 o 
  -5  11   7       98.02       83.99     26.47 o 
  -4  11   7      183.89      134.10     21.31 o 
  -3  11   7      137.22      140.31     23.42 o 
  -2  11   7      560.13      601.37     38.31 o 
  -1  11   7      979.66      995.44     39.63 o 
   0  11   7      363.30      316.32     32.01 o 
   1  11   7       28.22       18.25     17.52 o 
   2  11   7       28.71       21.68     20.32 o 
   3  11   7      225.20      210.92     27.11 o 
   4  11   7      417.46      437.17     34.76 o 
   5  11   7      197.05      152.25     37.23 o 
   6  11   7       29.09       20.64     33.38 o 
   7  11   7       10.76       -0.79     33.75 o 
  -8  12   7        0.00       87.44     31.04 o 
  -7  12   7       51.29       86.61     37.19 o 
  -6  12   7       11.00       46.86     42.13 o 
  -5  12   7       67.12       46.52     24.96 o 
  -4  12   7       27.80       21.61     18.77 o 
  -3  12   7      182.73      140.84     28.68 o 
  -2  12   7      110.43       58.41     21.23 o 
  -1  12   7       69.37       84.00     23.93 o 
   0  12   7       16.19       29.49     19.29 o 
   1  12   7        1.72       12.54     21.42 o 
   2  12   7        0.34      -18.81     22.32 o 
   3  12   7       72.99       71.48     25.04 o 
   4  12   7       32.30       26.60     24.62 o 
   5  12   7        1.25       60.72     43.71 o 
   6  12   7       10.01       26.73     42.75 o 
  -8  13   7       32.03       92.05     44.10 o 
  -7  13   7       74.34      151.80     58.33 o 
  -6  13   7        7.93       63.71     27.91 o 
  -5  13   7       48.74       71.67     30.72 o 
  -4  13   7       14.62       11.73     21.34 o 
  -3  13   7        4.63      -21.09     24.33 o 
  -2  13   7      122.71      105.06     23.36 o 
  -1  13   7      110.34      106.36     24.39 o 
   0  13   7       13.08        4.39     20.01 o 
   1  13   7       25.83       83.18     29.37 o 
   2  13   7       10.18       -0.37     20.07 o 
   3  13   7       98.00       98.85     32.63 o 
   4  13   7      108.45      126.90     39.75 o 
   5  13   7       26.90       52.22     36.32 o 
  -7  14   7        0.02      -13.14     28.37 o 
  -6  14   7        1.40       77.79     50.80 o 
  -5  14   7        2.55       35.85     35.97 o 
  -4  14   7       14.07       71.07     38.64 o 
  -3  14   7       85.71       91.56     30.08 o 
  -2  14   7        0.48      -28.90     30.96 o 
  -1  14   7        0.07       35.29     24.48 o 
   0  14   7        0.33       77.59     29.46 o 
   1  14   7        0.19       12.45     25.87 o 
   2  14   7        1.31       -2.58     21.06 o 
   3  14   7        1.34        8.01     22.49 o 
   4  14   7       19.38       65.10     35.67 o 
  -6  15   7        5.60       71.07     54.41 o 
  -5  15   7        0.98       93.92     46.30 o 
  -4  15   7        1.23       39.22     57.34 o 
  -3  15   7        4.54       63.57     28.27 o 
  -2  15   7      119.38      145.00     30.59 o 
  -1  15   7        8.41       83.93     30.80 o 
   0  15   7       34.93      130.21     54.67 o 
   1  15   7        0.20      -17.64     31.46 o 
   2  15   7        3.02       59.89     31.13 o 
   3  15   7       25.53       72.44     38.95 o 
  -4  16   7        0.02       83.15     37.75 o 
  -3  16   7        3.54       91.86     37.60 o 
  -2  16   7        1.64       97.73     29.55 o 
  -1  16   7        0.01      140.40     82.82 o 
   0  16   7        5.27       34.47     40.23 o 
   1  16   7        6.12       41.38     30.12 o 
   2  16   7        0.07       17.50     29.30 o 
 -12   0   8        0.00      -13.80     37.74 o 
 -10   0   8      117.28       91.57     32.56 o 
  -9   0   8     1257.37     1210.73     66.61 o 
  -8   0   8     1165.57     1153.61     39.71 o 
  -7   0   8      261.88      312.03     47.74 o 
  -6   0   8     1270.81     1289.80     26.02 o 
  -5   0   8     1085.79      938.49     37.47 o 
  -4   0   8     2950.26     2820.04     34.90 o 
  -3   0   8    11166.62    10551.04    130.63 o 
  -2   0   8     4240.39     4322.53    139.06 o 
  -1   0   8      648.95      678.45     40.94 o 
   0   0   8     2416.94     2208.42     53.28 o 
   1   0   8    24088.76    23777.82    630.31 o 
   2   0   8     1514.02     1209.29     65.63 o 
   3   0   8     3453.17     3239.95     95.52 o 
   4   0   8      431.15      454.22     44.84 o 
   5   0   8      405.45      346.35     50.04 o 
   6   0   8      468.08      608.64     92.27 o 
   7   0   8     1797.15     1630.93     40.92 o 
   9   0   8       32.86       46.14     67.58 o 
 -12   1   8        3.65       35.09     53.93 o 
 -11   1   8        8.07       13.17     32.49 o 
 -10   1   8        1.11        0.80     18.89 o 
  -9   1   8       27.91       19.85     15.08 o 
  -8   1   8      330.59      303.44     17.95 o 
  -7   1   8       41.18       40.91     13.61 o 
  -6   1   8       31.19       21.78     11.26 o 
  -5   1   8       19.94       33.48      7.95 o 
  -4   1   8        1.68        6.25      7.09 o 
  -3   1   8     2112.97     1975.73     45.72 o 
  -2   1   8      320.86      338.96     37.33 o 
  -1   1   8     1857.15     1935.48     27.59 o 
   0   1   8      163.92      153.45      9.39 o 
   1   1   8      499.51      564.11     25.23 o 
   2   1   8     1746.96     1836.17     32.08 o 
   3   1   8       24.47       28.45     12.23 o 
   4   1   8        2.72        5.94      8.89 o 
   5   1   8       91.18       65.90     14.68 o 
   6   1   8        4.07        5.02      8.11 o 
   7   1   8       39.82        4.55     46.79 o 
   8   1   8        2.92       51.42     44.71 o 
   9   1   8       13.68       -8.45     68.23 o 
 -12   2   8        4.61      -17.54     51.98 o 
 -11   2   8        6.07       25.18     38.17 o 
 -10   2   8      140.69      158.37     22.71 o 
  -9   2   8      817.61      933.04     34.09 o 
  -8   2   8     1382.31     1417.49     31.89 o 
  -7   2   8       98.75      106.82     18.30 o 
  -6   2   8     1074.78     1084.63     21.33 o 
  -5   2   8     6275.80     6331.91     65.91 o 
  -4   2   8     7137.00     6949.30     66.19 o 
  -3   2   8     5902.43     5802.97     45.73 o 
  -2   2   8     2369.02     2366.14     24.54 o 
  -1   2   8     4566.75     4517.81     64.47 o 
   0   2   8     6474.52     6457.13     66.34 o 
   1   2   8    10489.55    10669.54    126.04 o 
   2   2   8     7541.81     7349.44     96.85 o 
   3   2   8     1577.08     1543.10     23.11 o 
   4   2   8      691.73      656.03     22.70 o 
   5   2   8      160.18      178.35     29.33 o 
   6   2   8     1246.59     1337.62     65.17 o 
   7   2   8     1047.08     1100.13     97.47 o 
   8   2   8      435.32      523.10     85.13 o 
   9   2   8        4.66       63.03     74.73 o 
 -12   3   8       11.48       31.55     30.18 o 
 -11   3   8        0.08        7.75     20.73 o 
 -10   3   8       63.63       46.97     20.55 o 
  -9   3   8       76.95      107.37     21.49 o 
  -8   3   8      155.40      136.00     16.61 o 
  -7   3   8       42.76       49.03     13.93 o 
  -6   3   8       25.03       73.62     20.22 o 
  -5   3   8      275.37      308.99     12.39 o 
  -4   3   8       34.29       33.13      7.23 o 
  -3   3   8       23.22       22.39      5.52 o 
  -2   3   8     3931.16     4383.38    101.14 o 
  -1   3   8     2169.99     2111.91     22.78 o 
   0   3   8      148.60      168.13     15.69 o 
   1   3   8      520.83      578.38     17.91 o 
   2   3   8      659.13      734.27     28.52 o 
   3   3   8        8.95        2.55     10.96 o 
   4   3   8     1018.70     1056.10     35.59 o 
   5   3   8        7.93       48.48     31.08 o 
   6   3   8      621.49      686.15     54.38 o 
   7   3   8       86.58       54.14     37.56 o 
   8   3   8        0.66       21.44     57.18 o 
   9   3   8       38.28       24.00     39.08 o 
 -11   4   8       25.25       25.85     23.23 o 
 -10   4   8      164.12      115.66     18.36 o 
  -9   4   8      444.89      541.47     53.24 o 
  -8   4   8      517.50      597.25     27.29 o 
  -7   4   8       12.81       23.56     16.17 o 
  -6   4   8       24.63       31.98     12.12 o 
  -5   4   8     5611.86     5654.73     60.83 o 
  -4   4   8      774.54      715.48     19.71 o 
  -3   4   8     6559.02     6368.38     62.35 o 
  -2   4   8     3211.49     3195.80     49.56 o 
  -1   4   8     1562.02     1603.16     34.10 o 
   0   4   8     1263.31     1276.29     29.00 o 
   1   4   8     9280.96     9064.94     93.14 o 
   2   4   8     8095.73     8070.36     87.68 o 
   3   4   8      611.99      580.36     15.98 o 
   4   4   8      182.18      173.29     26.58 o 
   5   4   8       97.00      100.13     30.25 o 
   6   4   8     1676.46     1642.11    116.26 o 
   7   4   8      614.33      699.27     70.28 o 
   8   4   8      165.07      141.10     65.63 o 
   9   4   8       29.66       42.08     54.27 o 
 -11   5   8       19.54       37.85     25.89 o 
 -10   5   8       30.27       50.63     23.83 o 
  -9   5   8        2.28       -6.66     17.38 o 
  -8   5   8       34.89       31.60     17.41 o 
  -7   5   8       13.32        9.95     12.71 o 
  -6   5   8      130.91      175.77     12.49 o 
  -5   5   8      123.71      127.96     13.69 o 
  -4   5   8      225.99      224.88     15.25 o 
  -3   5   8       12.22       20.92      8.23 o 
  -2   5   8       76.87       65.72     10.34 o 
  -1   5   8      107.43      116.65      9.40 o 
   0   5   8     3422.03     3535.03     40.83 o 
   1   5   8        0.52       -1.53      8.00 o 
   2   5   8       11.32       17.23     10.69 o 
   3   5   8      447.48      464.02     48.08 o 
   4   5   8      448.70      520.69     34.02 o 
   5   5   8      230.02      190.85     34.01 o 
   6   5   8       55.84       28.66     32.82 o 
   7   5   8       12.17      -22.86     35.28 o 
   8   5   8        5.66       31.52     41.80 o 
 -11   6   8        3.95       45.08     42.31 o 
 -10   6   8       87.26       57.32     22.92 o 
  -9   6   8      335.31      341.43     34.27 o 
  -8   6   8      124.68      141.60     22.16 o 
  -7   6   8       92.98      136.73     18.22 o 
  -6   6   8      536.65      483.65     18.51 o 
  -5   6   8     1969.12     1994.98     38.61 o 
  -4   6   8     6422.07     6233.15     77.06 o 
  -3   6   8     2590.43     2529.89     37.55 o 
  -2   6   8       37.10       55.52     13.34 o 
  -1   6   8     1532.06     1654.56     42.32 o 
   0   6   8     1833.50     1762.59     38.18 o 
   1   6   8     2599.17     2638.23     39.91 o 
   2   6   8     3748.96     3668.09     51.19 o 
   3   6   8      816.70      783.36     27.11 o 
   4   6   8      220.14      263.48     41.88 o 
   5   6   8      126.37      135.87     38.17 o 
   6   6   8      872.57      894.24     55.42 o 
   7   6   8      727.06      740.61     78.61 o 
   8   6   8      110.46      105.33     45.92 o 
 -11   7   8        1.56        4.30     25.27 o 
 -10   7   8        0.36       -9.82     33.86 o 
  -9   7   8       10.01       -6.89     17.97 o 
  -8   7   8        7.53        3.31     15.37 o 
  -7   7   8       14.37       16.17     13.81 o 
  -6   7   8        2.28        3.63     14.80 o 
  -5   7   8       40.73       52.07     14.06 o 
  -4   7   8        3.28        0.94     10.90 o 
  -3   7   8      326.68      314.23     15.04 o 
  -2   7   8       23.35       45.19     14.31 o 
  -1   7   8        4.79       21.43     10.93 o 
   0   7   8       81.98       87.13     14.26 o 
   1   7   8      152.60      168.57     16.74 o 
   2   7   8      249.68      223.14     17.24 o 
   3   7   8       55.92       64.95     18.25 o 
   4   7   8       33.95        7.31     24.47 o 
   5   7   8      205.06      163.14     35.05 o 
   6   7   8       35.02       48.17     29.95 o 
   7   7   8       40.67       33.74     32.96 o 
   8   7   8        1.06       36.47     43.13 o 
 -10   8   8       29.10       62.68     29.17 o 
  -9   8   8      115.92      109.96     24.90 o 
  -8   8   8       54.95       36.20     21.26 o 
  -7   8   8        7.48       25.43     14.36 o 
  -6   8   8       59.03       59.25     16.88 o 
  -5   8   8      474.81      545.51     37.14 o 
  -4   8   8     3544.77     3545.62     56.93 o 
  -3   8   8      820.60      791.42     23.16 o 
  -2   8   8        8.78       18.07     12.24 o 
  -1   8   8      366.26      445.41     30.83 o 
   0   8   8      751.59      808.13     24.87 o 
   1   8   8     2018.91     1976.61     52.82 o 
   2   8   8     1252.81     1201.77     31.08 o 
   3   8   8     1002.45      956.91     38.09 o 
   4   8   8       94.06       83.38     18.42 o 
   5   8   8      541.09      505.11     53.81 o 
   6   8   8      344.91      358.14     45.72 o 
   7   8   8      264.89      264.95     55.93 o 
   8   8   8       46.07       79.50     39.67 o 
 -10   9   8        5.08       34.43     28.51 o 
  -9   9   8       38.01       69.28     20.14 o 
  -8   9   8        6.99       -2.74     16.27 o 
  -7   9   8       16.21        0.77     18.52 o 
  -6   9   8        4.37        2.51     20.44 o 
  -5   9   8        5.04       22.05     16.00 o 
  -4   9   8       77.60       76.15     17.79 o 
  -3   9   8      236.63      316.85     19.53 o 
  -2   9   8        1.89       13.20     13.89 o 
  -1   9   8        0.54        7.93     13.66 o 
   0   9   8        0.16       12.91     15.04 o 
   1   9   8      273.83      285.59     24.71 o 
   2   9   8       11.35       11.19     18.20 o 
   3   9   8       59.19       73.91     17.27 o 
   4   9   8       66.59       65.77     20.16 o 
   5   9   8        1.46      -28.23     28.23 o 
   6   9   8       62.53       95.23     39.28 o 
   7   9   8        0.07       38.35     40.49 o 
 -10  10   8        4.04       63.75     31.14 o 
  -9  10   8       57.12       96.82     37.69 o 
  -8  10   8       57.82       77.37     20.77 o 
  -7  10   8        2.31        7.55     25.58 o 
  -6  10   8       16.56       33.03     21.05 o 
  -5  10   8      166.17      195.58     24.09 o 
  -4  10   8     1189.30     1157.60     34.02 o 
  -3  10   8      113.09      133.95     19.11 o 
  -2  10   8       12.27       12.33     15.44 o 
  -1  10   8       35.28       39.68     19.62 o 
   0  10   8      319.09      345.28     32.71 o 
   1  10   8      439.54      454.53     28.56 o 
   2  10   8      695.56      621.10     29.45 o 
   3  10   8      392.20      363.18     44.65 o 
   4  10   8       77.76       41.14     21.66 o 
   5  10   8       45.76       56.06     35.18 o 
   6  10   8       95.23      135.78     50.11 o 
   7  10   8       83.77       96.48     44.72 o 
  -9  11   8        5.99       42.11     28.70 o 
  -8  11   8        0.28       29.22     26.44 o 
  -7  11   8        0.01        2.07     23.39 o 
  -6  11   8        5.40       43.23     19.79 o 
  -5  11   8        2.84      -12.04     20.96 o 
  -4  11   8        1.74        0.72     17.55 o 
  -3  11   8     1105.35     1079.16     39.82 o 
  -2  11   8       54.43       42.11     22.30 o 
  -1  11   8       44.75       68.83     17.67 o 
   0  11   8       39.07       45.97     18.42 o 
   1  11   8        9.23        8.97     16.60 o 
   2  11   8       64.02       55.12     22.47 o 
   3  11   8        6.74        5.10     16.26 o 
   4  11   8       13.46       47.66     26.97 o 
   5  11   8        0.16       -9.91     29.21 o 
   6  11   8       20.35       -5.41     32.37 o 
  -8  12   8       16.68       34.32     20.73 o 
  -7  12   8        1.74       18.88     40.16 o 
  -6  12   8       12.23       53.40     24.17 o 
  -5  12   8      130.11      103.78     29.14 o 
  -4  12   8      354.41      351.25     57.80 o 
  -3  12   8      201.07      204.06     24.23 o 
  -2  12   8        0.09       28.29     20.91 o 
  -1  12   8        8.07        0.84     20.38 o 
   0  12   8      198.67      200.28     22.30 o 
   1  12   8      184.27      155.86     29.19 o 
   2  12   8      209.00      296.08     57.31 o 
   3  12   8       10.90       22.35     25.95 o 
   4  12   8       21.61       24.72     18.94 o 
   5  12   8        8.61       12.96     31.71 o 
   6  12   8       46.66       45.80     37.47 o 
  -8  13   8        2.22       75.56     53.14 o 
  -7  13   8        1.84       64.82     30.56 o 
  -6  13   8       23.81        7.46     23.36 o 
  -5  13   8        1.14       74.86     52.69 o 
  -4  13   8        0.03        5.15     30.34 o 
  -3  13   8        6.39       37.50     28.95 o 
  -2  13   8       20.07       42.95     23.90 o 
  -1  13   8        0.13       11.84     24.46 o 
   0  13   8       83.17      142.33     44.91 o 
   1  13   8        0.96       -6.75     22.79 o 
   2  13   8        0.01       14.24     19.94 o 
   3  13   8        3.08        2.35     28.76 o 
   4  13   8       12.60       13.89     40.64 o 
   5  13   8       22.89       27.83     32.13 o 
  -7  14   8       17.55      113.83     30.08 o 
  -6  14   8        4.97       49.83     54.04 o 
  -5  14   8        9.56       66.48     30.39 o 
  -4  14   8        3.74       37.28     26.36 o 
  -3  14   8       16.08       82.74     50.06 o 
  -2  14   8       14.00       72.58     67.15 o 
  -1  14   8        7.06      -23.83     23.83 o 
   0  14   8       24.94       48.48     22.96 o 
   1  14   8       18.78       46.35     44.66 o 
   2  14   8       45.53       19.79     22.34 o 
   3  14   8        0.26       -1.01     23.82 o 
   4  14   8        1.66        7.12     35.50 o 
  -6  15   8        0.21       88.04     34.98 o 
  -5  15   8        1.05       62.09     82.35 o 
  -4  15   8        0.18       39.39     26.76 o 
  -3  15   8        8.82       52.45     27.23 o 
  -2  15   8        9.16       66.89     29.37 o 
  -1  15   8        0.75       86.55     33.44 o 
   0  15   8        5.85      -24.03     32.81 o 
   1  15   8        2.35      -12.77     29.70 o 
   2  15   8        0.53        9.02     34.25 o 
   3  15   8        0.04        0.28     26.72 o 
  -4  16   8        7.27      -25.47     30.36 o 
  -3  16   8       16.92      -31.30     31.30 o 
  -2  16   8        0.06       52.09     30.87 o 
  -1  16   8        0.12       45.23     29.67 o 
   0  16   8       18.39       89.80     31.69 o 
   1  16   8       24.22        4.38     28.81 o 
 -12   1   9      154.95      155.30     44.92 o 
 -11   1   9       38.69       37.69     51.33 o 
 -10   1   9      139.04      108.44     27.19 o 
  -9   1   9       49.50       35.84     13.90 o 
  -8   1   9     1476.24     1492.66     39.72 o 
  -7   1   9     1218.83     1290.71     24.67 o 
  -6   1   9     3892.37     3766.88     43.22 o 
  -5   1   9     1378.39     1336.75     20.58 o 
  -4   1   9      684.97      734.35     11.30 o 
  -3   1   9      245.55      230.56     17.51 o 
  -2   1   9     5178.88     4624.29     73.27 o 
  -1   1   9     9121.82     8951.52     78.74 o 
   0   1   9     4177.84     4263.89     44.48 o 
   1   1   9      903.99      866.14     17.50 o 
   2   1   9       15.18       23.40     10.50 o 
   3   1   9     4636.86     4483.43     81.79 o 
   4   1   9     4177.75     4198.64     67.24 o 
   5   1   9     2223.97     2253.99     53.67 o 
   6   1   9      546.12      553.86     45.90 o 
   7   1   9        0.09        1.03     13.64 o 
   8   1   9      105.29      192.34     79.28 o 
   9   1   9      168.87      168.95     79.93 o 
 -12   2   9        8.78       41.20     41.59 o 
 -11   2   9       20.19       18.31     23.83 o 
 -10   2   9        1.06      -12.66     26.16 o 
  -9   2   9       43.86       51.67     14.75 o 
  -8   2   9        0.57       -8.72     13.46 o 
  -7   2   9        0.93        5.16     10.95 o 
  -6   2   9       30.77       34.79     12.12 o 
  -5   2   9      405.61      461.97     15.98 o 
  -4   2   9     3600.16     3530.75     35.61 o 
  -3   2   9       12.07       23.32      3.65 o 
  -2   2   9        0.01        7.02      3.61 o 
  -1   2   9     1810.07     1925.24     33.58 o 
   0   2   9       41.30       26.68      7.60 o 
   1   2   9      302.19      338.13     17.54 o 
   2   2   9       14.44        9.74     10.63 o 
   3   2   9       39.35       29.51     18.84 o 
   4   2   9       48.96       43.95     13.89 o 
   5   2   9       41.66       -2.68     27.62 o 
   6   2   9        1.65      -15.67     26.15 o 
   7   2   9       16.41       19.85     36.05 o 
   9   2   9        0.31      -74.08     74.08 o 
 -12   3   9       47.67       15.36     36.56 o 
 -11   3   9       68.36      112.66     43.21 o 
 -10   3   9      148.03      108.06     18.98 o 
  -9   3   9       32.30       38.51     15.40 o 
  -8   3   9      363.97      350.13     28.32 o 
  -7   3   9     1198.72     1241.38     29.92 o 
  -6   3   9     1243.72     1309.74     26.37 o 
  -5   3   9     3107.97     3044.40     34.77 o 
  -4   3   9      981.83      993.45     17.74 o 
  -3   3   9      497.83      501.68     19.18 o 
  -2   3   9     5494.48     5158.90     50.48 o 
  -1   3   9     7697.61     7486.75     66.27 o 
   0   3   9     7509.72     7590.41     84.73 o 
   1   3   9      196.94      184.54     11.54 o 
   2   3   9      242.21      276.61     16.79 o 
   3   3   9     5300.72     5373.59     79.87 o 
   4   3   9     2605.84     2677.19     59.93 o 
   5   3   9     2688.38     2727.64     82.34 o 
   6   3   9      695.99      664.66     59.10 o 
   7   3   9       26.87      -26.84     37.43 o 
   8   3   9       81.89       74.08     64.98 o 
 -11   4   9       74.91       66.46     24.40 o 
 -10   4   9       53.53       31.66     16.93 o 
  -9   4   9        5.13       30.60     14.98 o 
  -8   4   9        5.06      -16.13     16.34 o 
  -7   4   9       18.14      -11.45     12.80 o 
  -6   4   9      142.59      147.30     14.62 o 
  -5   4   9       90.94       97.16      9.73 o 
  -4   4   9        5.81       19.93     11.13 o 
  -3   4   9       18.42       47.24      7.60 o 
  -2   4   9      703.83      793.84     14.15 o 
  -1   4   9      571.10      621.88     12.28 o 
   0   4   9       48.91       60.39      8.58 o 
   1   4   9       25.14       35.39      9.23 o 
   2   4   9        1.97       12.27     12.86 o 
   3   4   9      413.94      477.88     28.14 o 
   4   4   9      702.49      706.18     44.81 o 
   5   4   9        1.44       11.76     20.49 o 
   6   4   9      125.52      105.73     42.74 o 
   7   4   9        0.20       42.10     44.19 o 
   8   4   9        8.49       -6.28     36.59 o 
 -11   5   9       81.40       60.73     30.22 o 
 -10   5   9       95.74       82.67     21.80 o 
  -9   5   9       87.22      107.22     18.89 o 
  -8   5   9      628.00      621.59     26.59 o 
  -7   5   9      748.54      788.53     27.26 o 
  -6   5   9      997.63     1066.33     23.58 o 
  -5   5   9      622.94      620.07     25.84 o 
  -4   5   9       97.82       85.10     12.73 o 
  -3   5   9      853.90      838.62     26.25 o 
  -2   5   9     4494.66     4493.96     44.61 o 
  -1   5   9     2198.07     2100.74     26.58 o 
   0   5   9     2482.08     2336.83     31.24 o 
   1   5   9      407.57      380.11     14.33 o 
   2   5   9      411.34      403.37     23.45 o 
   3   5   9     1706.61     1586.36     54.62 o 
   4   5   9     2467.43     2443.78     98.82 o 
   5   5   9     1864.82     1862.16     76.73 o 
   6   5   9      176.64      167.57     40.00 o 
   7   5   9        4.92       10.83     34.62 o 
   8   5   9      109.86      126.51     57.66 o 
 -11   6   9        4.74      -19.18     25.57 o 
 -10   6   9       31.90       17.14     20.70 o 
  -9   6   9        1.14       -1.31     15.20 o 
  -8   6   9        0.93       28.28     13.91 o 
  -7   6   9        0.98       23.52     17.10 o 
  -6   6   9      164.00      195.98     14.78 o 
  -5   6   9       23.84       28.08     11.89 o 
  -4   6   9       76.47       89.14     11.97 o 
  -3   6   9        4.42       -2.86      8.62 o 
  -2   6   9      855.59      869.27     25.62 o 
  -1   6   9       77.44       81.58     11.93 o 
   0   6   9       26.83       19.69     12.65 o 
   1   6   9       84.05       76.08     13.40 o 
   2   6   9      155.28      162.76     17.56 o 
   3   6   9      320.39      307.41     17.24 o 
   4   6   9      302.90      355.20     34.24 o 
   5   6   9       50.71       37.16     30.58 o 
   6   6   9        0.56       -2.66     29.27 o 
   7   6   9       55.56       14.15     32.45 o 
   8   6   9        1.04       31.51     42.04 o 
 -11   7   9       13.48        9.92     30.00 o 
 -10   7   9       18.24       24.63     23.52 o 
  -9   7   9        0.16        9.24     14.90 o 
  -8   7   9      346.20      378.93     27.24 o 
  -7   7   9      145.13      207.05     29.04 o 
  -6   7   9      867.76      901.39     31.87 o 
  -5   7   9      344.54      369.18     18.82 o 
  -4   7   9      125.50      181.51     15.10 o 
  -3   7   9       36.39       37.74     10.97 o 
  -2   7   9     1207.58     1193.26     25.45 o 
  -1   7   9     1720.98     1626.26     28.45 o 
   0   7   9     2625.88     2559.90     45.19 o 
   1   7   9      451.22      414.34     19.97 o 
   2   7   9      786.82      832.72     30.18 o 
   3   7   9      912.14      914.24     30.22 o 
   4   7   9     1734.22     1727.12     59.43 o 
   5   7   9      973.83      824.14     52.08 o 
   6   7   9      240.36      276.83     37.92 o 
   7   7   9        8.80       55.38     34.91 o 
   8   7   9       65.53       11.71     38.73 o 
 -10   8   9       28.48       75.69     32.24 o 
  -9   8   9        0.25       16.58     20.69 o 
  -8   8   9        3.41        7.03     17.97 o 
  -7   8   9       53.10       47.99     18.70 o 
  -6   8   9        0.14       -2.02     16.12 o 
  -5   8   9      122.91      112.36     15.21 o 
  -4   8   9        1.03       10.36     12.90 o 
  -3   8   9        0.05       -1.05     11.77 o 
  -2   8   9        9.63        5.16     14.33 o 
  -1   8   9       17.68       18.30     14.70 o 
   0   8   9      303.45      358.76     22.75 o 
   1   8   9        7.47        9.90     13.96 o 
   2   8   9       42.87       27.65     19.00 o 
   3   8   9      135.92       90.35     21.53 o 
   4   8   9      153.62      128.43     36.62 o 
   5   8   9       31.05       42.39     32.48 o 
   6   8   9        0.42      -17.82     29.97 o 
   7   8   9       27.24       69.66     42.54 o 
 -10   9   9       18.59       74.13     35.27 o 
  -9   9   9        0.00        4.32     27.18 o 
  -8   9   9       38.42       88.94     33.68 o 
  -7   9   9      462.47      461.81     27.86 o 
  -6   9   9      222.08      243.65     22.75 o 
  -5   9   9      397.12      420.74     32.91 o 
  -4   9   9       25.87       41.88     17.39 o 
  -3   9   9      404.67      455.09     22.51 o 
  -2   9   9      168.55      176.39     17.75 o 
  -1   9   9     1465.35     1503.12     32.74 o 
   0   9   9      876.40      831.77     28.97 o 
   1   9   9      162.19      130.92     20.19 o 
   2   9   9      614.59      687.01     45.41 o 
   3   9   9     1038.32     1031.81     42.83 o 
   4   9   9      570.78      527.09     42.11 o 
   5   9   9      320.80      358.62     57.88 o 
   6   9   9       47.12       36.81     36.94 o 
   7   9   9       14.04      -18.48     39.46 o 
 -10  10   9        3.91      -29.55     29.55 o 
  -9  10   9        0.41       85.57     41.09 o 
  -8  10   9        6.15       22.56     25.48 o 
  -7  10   9        4.86       38.93     20.24 o 
  -6  10   9       14.29       26.29     17.52 o 
  -5  10   9       79.68       68.66     22.07 o 
  -4  10   9        1.10       11.56     17.92 o 
  -3  10   9       51.23       63.05     16.17 o 
  -2  10   9        8.01       22.81     16.92 o 
  -1  10   9       48.57       64.85     15.63 o 
   0  10   9        1.10       -7.92     16.47 o 
   1  10   9       38.02       31.26     18.03 o 
   2  10   9       53.09       15.33     15.76 o 
   3  10   9        3.65        4.60     19.85 o 
   4  10   9      118.71       92.54     18.78 o 
   5  10   9        0.03       42.93     31.59 o 
   6  10   9        0.29      -11.09     36.66 o 
  -9  11   9        0.05       24.50     33.42 o 
  -8  11   9       11.67       47.94     44.75 o 
  -7  11   9      178.58      159.12     42.90 o 
  -6  11   9       64.47       70.23     26.64 o 
  -5  11   9       92.82       77.08     23.53 o 
  -4  11   9       60.52       76.46     21.52 o 
  -3  11   9        6.75       11.21     17.33 o 
  -2  11   9      130.74      181.59     21.54 o 
  -1  11   9      108.75      107.64     21.60 o 
   0  11   9      535.89      505.00     25.35 o 
   1  11   9      101.31       81.76     20.86 o 
   2  11   9       23.71       21.00     23.12 o 
   3  11   9      116.09      109.98     20.27 o 
   4  11   9      378.49      352.32     40.95 o 
   5  11   9      155.40      160.58     50.64 o 
   6  11   9       19.05       25.62     39.91 o 
  -8  12   9        4.91        0.80     29.13 o 
  -7  12   9        0.18       75.26     26.14 o 
  -6  12   9        0.02       -2.05     56.65 o 
  -5  12   9        7.28       11.67     19.17 o 
  -4  12   9       73.76       68.21     23.74 o 
  -3  12   9       12.04        3.69     18.78 o 
  -2  12   9       27.44       10.29     22.49 o 
  -1  12   9        0.90      -17.24     19.87 o 
   0  12   9        1.24        3.78     18.48 o 
   1  12   9      350.23      268.90     37.16 o 
   2  12   9        0.08      -15.18     19.72 o 
   3  12   9       73.04       99.32     29.10 o 
   4  12   9        0.05        8.38     23.16 o 
   5  12   9       12.56       28.46     45.21 o 
  -8  13   9        5.15      101.45     30.57 o 
  -7  13   9       33.38      116.45     49.07 o 
  -6  13   9       94.74       92.82     29.61 o 
  -5  13   9       74.43       87.78     25.92 o 
  -4  13   9       11.40       46.79     23.01 o 
  -3  13   9        8.20        8.84     20.38 o 
  -2  13   9        5.79      -10.25     21.91 o 
  -1  13   9      100.29       85.56     29.25 o 
   0  13   9      147.18      124.65     25.63 o 
   1  13   9       29.60       30.62     32.89 o 
   2  13   9       49.25       46.66     22.08 o 
   3  13   9       78.83       28.24     24.70 o 
   4  13   9       79.64       90.76     40.06 o 
  -7  14   9        0.12       85.04     34.71 o 
  -6  14   9        0.81      108.26     48.19 o 
  -5  14   9        3.80        6.87     23.76 o 
  -4  14   9       44.54       85.20     32.37 o 
  -3  14   9        2.98       49.66     29.54 o 
  -2  14   9       11.85      111.06     26.58 o 
  -1  14   9        2.14       68.70     26.27 o 
   0  14   9        6.37       30.26     23.91 o 
   1  14   9        6.34       23.73     30.70 o 
   2  14   9        2.96       38.76     33.42 o 
   3  14   9        1.71       17.39     23.23 o 
   4  14   9        7.26       27.51     51.25 o 
  -5  15   9       13.13       12.98     48.54 o 
  -4  15   9        0.27       22.74     42.37 o 
  -3  15   9       25.59       66.69     28.43 o 
  -2  15   9       15.81       17.47     49.85 o 
  -1  15   9       55.01       41.63     27.34 o 
   0  15   9        8.79       47.94     38.94 o 
   1  15   9       11.85       15.05     25.08 o 
   2  15   9        0.35       18.32     29.23 o 
  -4  16   9        1.46       -7.93     29.44 o 
  -3  16   9        0.25       14.66     32.58 o 
  -2  16   9        0.35       59.12     35.74 o 
  -1  16   9        1.40       68.04     32.64 o 
   0  16   9        0.56        6.52     31.00 o 
   1  16   9        0.05       70.18     62.38 o 
 -12   0  10        9.38       -6.50     44.84 o 
 -11   0  10        5.40       61.73     48.09 o 
 -10   0  10      314.20      404.83     51.33 o 
  -9   0  10      374.36      430.09     47.50 o 
  -8   0  10      278.72      324.48     23.21 o 
  -7   0  10       67.58       74.30     14.52 o 
  -6   0  10      250.71      295.26     23.99 o 
  -5   0  10     3565.01     3341.50     40.90 o 
  -4   0  10    23299.98    24018.33    384.71 o 
  -3   0  10    10177.03    10075.94    306.06 o 
  -2   0  10    18752.71    19387.06    588.73 o 
  -1   0  10       34.15       44.27      8.14 o 
   0   0  10     3124.46     3166.60     62.71 o 
   1   0  10     6505.75     6727.00    131.38 o 
   2   0  10     3972.52     4045.85     72.12 o 
   3   0  10     3119.70     3199.84    110.14 o 
   4   0  10      105.49       54.39     26.97 o 
   5   0  10      370.24      407.73     45.16 o 
   6   0  10     3024.12     2673.30     70.83 o 
   7   0  10      805.61      919.48    101.37 o 
   8   0  10      369.08      293.71     80.58 o 
 -12   1  10        5.06       34.86     36.42 o 
 -11   1  10        0.00      -27.79     33.07 o 
 -10   1  10        4.98        0.17     13.96 o 
  -9   1  10      121.83      127.12     16.93 o 
  -8   1  10       97.20       86.48     13.47 o 
  -7   1  10       16.02       17.35      9.31 o 
  -6   1  10        0.63       13.92     10.48 o 
  -5   1  10      150.86      202.99     11.83 o 
  -4   1  10      525.09      572.77     15.31 o 
  -3   1  10      288.96      305.03     27.81 o 
  -2   1  10      308.38      335.64      8.77 o 
  -1   1  10      647.37      717.70     11.94 o 
   0   1  10       68.07       40.90      9.70 o 
   1   1  10       70.17       77.89     17.17 o 
   2   1  10      204.26      238.24     15.76 o 
   3   1  10      259.12      313.62     19.49 o 
   4   1  10       99.10      103.08     19.65 o 
   5   1  10       39.86       44.41     16.26 o 
   6   1  10       11.50       32.50     16.57 o 
   7   1  10        7.57       13.79     21.86 o 
 -12   2  10        7.93       58.04     48.91 o 
 -11   2  10       18.60        6.62     26.17 o 
 -10   2  10      372.96      351.86     23.35 o 
  -9   2  10      782.39      842.63     31.47 o 
  -8   2  10      124.17      172.44     19.49 o 
  -7   2  10      430.28      481.47     22.38 o 
  -6   2  10      305.37      306.30     12.69 o 
  -5   2  10     2147.67     2172.05     28.20 o 
  -4   2  10    20992.34    20182.93    222.54 o 
  -3   2  10     3446.41     3515.99     27.13 o 
  -2   2  10     1366.75     1308.45     28.29 o 
  -1   2  10      852.80      872.19     16.46 o 
   0   2  10     3553.57     3460.22     40.86 o 
   1   2  10     2500.90     2461.19     44.83 o 
   2   2  10     5199.46     4952.81     62.09 o 
   3   2  10     4273.23     4278.77     79.72 o 
   4   2  10      241.58      296.22     41.68 o 
   5   2  10        1.32       -0.23      8.39 o 
   6   2  10     1110.41     1184.60     90.32 o 
   8   2  10      396.23      439.27     95.52 o 
 -12   3  10        0.00       41.95     28.13 o 
 -11   3  10       11.31       -8.80     24.59 o 
 -10   3  10        9.27       15.58     17.04 o 
  -9   3  10       14.79       18.91     16.11 o 
  -8   3  10        0.03       25.68     15.31 o 
  -7   3  10        1.27        2.55     13.33 o 
  -6   3  10      571.50      632.47     16.91 o 
  -5   3  10      123.39      125.66      9.36 o 
  -4   3  10      299.55      308.96     10.44 o 
  -3   3  10       72.98       76.91      7.43 o 
  -2   3  10     1401.10     1568.27     30.26 o 
  -1   3  10     1299.43     1346.03     17.21 o 
   0   3  10       64.08       69.28     10.01 o 
   1   3  10      156.53      202.69     18.84 o 
   2   3  10      405.10      440.61     31.24 o 
   3   3  10      135.23      151.20     16.75 o 
   4   3  10        0.24       -4.20     14.49 o 
   5   3  10       79.89       55.24     20.54 o 
   6   3  10      107.55      176.10     55.88 o 
   7   3  10        5.12       77.33     58.48 o 
   8   3  10        3.28       27.74     62.06 o 
 -11   4  10        3.47       15.96     18.71 o 
 -10   4  10       84.52       92.21     19.98 o 
  -9   4  10      562.61      553.77     29.33 o 
  -8   4  10      299.07      357.78     24.45 o 
  -7   4  10      169.35      218.57     15.74 o 
  -6   4  10        2.35        7.01      9.23 o 
  -5   4  10      954.64      944.67     25.82 o 
  -4   4  10     5789.37     5591.05     57.46 o 
  -3   4  10     3026.17     2876.75     41.61 o 
  -2   4  10     3480.90     3330.33     32.99 o 
  -1   4  10      438.00      502.46     14.12 o 
   0   4  10      809.67      851.43     16.65 o 
   1   4  10     5194.70     4986.90     64.92 o 
   2   4  10     4225.09     4201.87     59.32 o 
   3   4  10      929.54      853.26     22.79 o 
   4   4  10        4.81       10.66      8.99 o 
   5   4  10      173.80      187.79     30.85 o 
   6   4  10      620.93      620.33     60.75 o 
   7   4  10      704.76      893.57    109.49 o 
   8   4  10      295.01      439.13    147.46 o 
 -11   5  10        0.22      -12.15     26.22 o 
 -10   5  10       33.54       29.12     24.03 o 
  -9   5  10       18.34        5.66     28.04 o 
  -8   5  10      105.72       92.75     17.66 o 
  -7   5  10        2.21       -1.38     11.53 o 
  -6   5  10      201.51      202.96     16.16 o 
  -5   5  10      160.86      155.14     13.93 o 
  -4   5  10       10.73        3.62      8.81 o 
  -3   5  10       34.48       50.04     10.28 o 
  -2   5  10      184.49      228.46     14.35 o 
  -1   5  10      245.61      263.44     11.55 o 
   0   5  10       13.95       16.81     10.72 o 
   1   5  10       68.82       83.51     13.85 o 
   2   5  10      454.61      450.02     34.21 o 
   3   5  10      243.72      274.13     40.57 o 
   4   5  10     1278.44     1302.39     85.50 o 
   5   5  10       49.09       63.29     27.16 o 
   6   5  10       12.61       20.48     33.37 o 
   7   5  10        3.56      -26.77     38.26 o 
   8   5  10       28.76       10.72     40.73 o 
 -11   6  10        4.16       -9.38     22.48 o 
 -10   6  10        2.26       34.83     22.88 o 
  -9   6  10      145.19      123.81     21.81 o 
  -8   6  10      502.72      451.48     26.53 o 
  -7   6  10       63.28       68.03     14.68 o 
  -6   6  10        1.59       10.35     13.26 o 
  -5   6  10     1622.38     1699.39     29.58 o 
  -4   6  10     3044.95     3015.84     41.83 o 
  -3   6  10     2372.44     2363.37     45.55 o 
  -2   6  10     1340.14     1388.32     25.50 o 
  -1   6  10      375.57      376.84     17.56 o 
   0   6  10     1321.03     1351.02     31.42 o 
   1   6  10     2407.81     2357.19     39.63 o 
   2   6  10     2479.18     2476.91     49.20 o 
   3   6  10       14.17       19.27     19.25 o 
   4   6  10      156.82      171.66     30.74 o 
   5   6  10       56.34       59.18     32.25 o 
   6   6  10      270.78      355.41     40.31 o 
   7   6  10      234.10      193.09     47.03 o 
   8   6  10      263.41      287.71     59.14 o 
 -11   7  10        0.18        7.78     25.60 o 
 -10   7  10        6.37       18.34     18.46 o 
  -9   7  10       22.15       19.57     25.85 o 
  -8   7  10       23.24       21.22     14.83 o 
  -7   7  10        9.74       16.53     13.87 o 
  -6   7  10       55.95       48.30     16.17 o 
  -5   7  10      108.13      116.78     13.56 o 
  -4   7  10       50.91       74.07     12.70 o 
  -3   7  10      974.06     1029.14     27.19 o 
  -2   7  10       65.22       56.81     12.52 o 
  -1   7  10       15.66       13.84     14.38 o 
   0   7  10      169.61      154.17     15.01 o 
   1   7  10        0.24        6.75     13.07 o 
   2   7  10      320.34      341.86     22.54 o 
   3   7  10      813.80      792.90     44.55 o 
   4   7  10      314.75      325.28     43.59 o 
   5   7  10        0.15      -12.94     34.06 o 
   6   7  10        1.51       17.95     32.28 o 
   7   7  10       13.79       19.87     34.10 o 
 -10   8  10       33.62       46.66     19.75 o 
  -9   8  10       76.15       90.08     23.26 o 
  -8   8  10      123.35      114.41     20.52 o 
  -7   8  10        0.10      -14.05     14.05 o 
  -6   8  10        0.03       18.15     14.19 o 
  -5   8  10      287.16      318.87     21.24 o 
  -4   8  10       99.49      146.46     17.52 o 
  -3   8  10     1214.73     1285.03     34.09 o 
  -2   8  10      180.49      155.80     15.04 o 
  -1   8  10      126.43      118.06     15.71 o 
   0   8  10       67.44       71.64     14.64 o 
   1   8  10     1145.01     1179.80     30.21 o 
   2   8  10      722.41      729.95     31.97 o 
   3   8  10      118.01       94.50     20.40 o 
   4   8  10       13.17       23.28     28.12 o 
   5   8  10       93.72      151.75     37.99 o 
   6   8  10       59.73      104.36     35.34 o 
   7   8  10      125.58      172.33     48.01 o 
 -10   9  10        0.42       12.28     24.00 o 
  -9   9  10        1.57        6.63     16.81 o 
  -8   9  10        4.36        6.20     19.95 o 
  -7   9  10        0.66        0.11     15.15 o 
  -6   9  10       13.94       -0.35     15.99 o 
  -5   9  10        2.38       15.75     17.69 o 
  -4   9  10        3.24       -2.76     14.34 o 
  -3   9  10       70.91       64.74     19.07 o 
  -2   9  10        4.54       19.25     18.64 o 
  -1   9  10       27.38       47.46     18.78 o 
   0   9  10      453.95      420.88     33.86 o 
   1   9  10       13.73        5.69     17.56 o 
   2   9  10        0.21      -10.86     16.78 o 
   3   9  10       27.32        7.90     20.40 o 
   4   9  10        7.24       33.37     35.01 o 
   5   9  10        6.70       -7.95     33.12 o 
   6   9  10        0.41        0.00     39.66 o 
 -10  10  10        0.95       40.60     41.69 o 
  -9  10  10       31.53       81.07     37.09 o 
  -8  10  10       42.07       57.39     23.55 o 
  -7  10  10       88.83      103.57     29.31 o 
  -6  10  10        1.45       -2.69     18.86 o 
  -5  10  10      107.75      102.99     21.78 o 
  -4  10  10      175.75      184.60     21.87 o 
  -3  10  10      854.74      887.54     35.27 o 
  -2  10  10      225.14      238.96     20.47 o 
  -1  10  10        6.74       18.95     16.44 o 
   0  10  10      313.83      316.46     23.52 o 
   1  10  10      275.86      341.77     23.42 o 
   2  10  10       50.45       70.59     18.40 o 
   3  10  10       61.92       52.11     22.46 o 
   4  10  10       47.59       22.81     17.01 o 
   5  10  10        7.98       60.17     33.21 o 
   6  10  10       73.88       43.00     40.81 o 
  -9  11  10        0.74       78.49     24.48 o 
  -8  11  10        8.39       67.03     28.43 o 
  -7  11  10        0.68       17.91     21.08 o 
  -6  11  10        4.63       -0.54     18.14 o 
  -5  11  10        0.00      -10.76     18.35 o 
  -4  11  10       34.56       36.87     22.94 o 
  -3  11  10       44.00       41.26     18.26 o 
  -2  11  10       18.83      -16.57     16.95 o 
  -1  11  10        8.82        0.75     19.23 o 
   0  11  10        4.39       17.49     17.13 o 
   1  11  10        0.88       15.51     20.78 o 
   2  11  10        0.60       -2.52     21.69 o 
   3  11  10       16.45        6.85     24.46 o 
   4  11  10       32.19       48.37     19.13 o 
   5  11  10        2.80       21.95     36.74 o 
  -8  12  10       17.57       75.16     24.60 o 
  -7  12  10        0.25       24.70     37.10 o 
  -6  12  10        0.05       10.48     22.05 o 
  -5  12  10      102.41       90.43     28.34 o 
  -4  12  10       75.22      120.59     29.73 o 
  -3  12  10      242.23      251.47     28.46 o 
  -2  12  10       99.60      103.93     26.88 o 
  -1  12  10        0.06        7.82     18.39 o 
   0  12  10       91.76       61.89     22.66 o 
   1  12  10      146.08      161.14     29.37 o 
   2  12  10      102.73      118.19     24.22 o 
   3  12  10       26.70       65.13     29.54 o 
   4  12  10       27.13      -11.09     30.46 o 
   5  12  10       25.88       18.66     54.72 o 
  -8  13  10        2.20      104.88     61.05 o 
  -7  13  10        0.45       17.71     25.00 o 
  -6  13  10        5.97      122.18     30.74 o 
  -5  13  10       15.55       42.92     26.78 o 
  -4  13  10        0.37       19.68     28.81 o 
  -3  13  10        4.69      -22.51     22.65 o 
  -2  13  10       14.16       25.39     21.67 o 
  -1  13  10        1.12       28.34     23.55 o 
   0  13  10       40.26       79.10     25.39 o 
   1  13  10       10.48       36.97     22.33 o 
   2  13  10       13.70       -3.83     33.26 o 
   3  13  10        9.15       28.87     22.05 o 
   4  13  10       11.83       -8.56     36.67 o 
  -7  14  10        0.19       69.68     71.34 o 
  -6  14  10        5.63       52.52     32.91 o 
  -5  14  10       31.60       20.11     37.17 o 
  -4  14  10       30.29       90.33     47.89 o 
  -3  14  10      149.65      142.62     37.77 o 
  -2  14  10        1.24       94.52     31.29 o 
  -1  14  10        3.66       93.64     29.95 o 
   0  14  10        5.02       33.85     27.55 o 
   1  14  10        5.99       33.36     29.53 o 
   2  14  10        6.98       -6.69     30.39 o 
   3  14  10       29.43       21.67     24.02 o 
  -5  15  10        0.05       86.15     29.79 o 
  -4  15  10        5.36       48.38     28.24 o 
  -3  15  10       10.69      -18.91     31.20 o 
  -2  15  10        5.62       -5.71     33.39 o 
  -1  15  10        0.06       69.57     26.26 o 
   0  15  10       36.96      106.13     31.27 o 
   1  15  10        3.69       61.60     28.09 o 
   2  15  10        0.69       -5.89     26.83 o 
  -3  16  10       13.29       80.45     32.21 o 
  -2  16  10        5.48        1.09     32.29 o 
  -1  16  10        1.69       40.15     48.10 o 
   0  16  10       15.06      211.84    128.01 o 
 -12   1  11       43.60       17.03     33.85 o 
 -11   1  11      121.56       79.39     26.06 o 
 -10   1  11      141.15      108.15     20.85 o 
  -9   1  11       34.96       47.84     15.92 o 
  -8   1  11      157.18      143.62     15.35 o 
  -7   1  11      512.78      507.88     18.14 o 
  -6   1  11     1541.56     1534.93     32.50 o 
  -5   1  11     5593.46     5637.86     48.55 o 
  -4   1  11     4924.59     4793.54     55.41 o 
  -3   1  11       21.20       30.02     15.13 o 
  -2   1  11      235.67      171.86      6.97 o 
  -1   1  11    10305.46    10035.06    102.88 o 
   0   1  11     9935.49    10226.39    109.49 o 
   1   1  11     1419.29     1449.27     27.67 o 
   2   1  11      883.43      806.51     25.61 o 
   3   1  11     4131.75     4193.81     69.88 o 
   4   1  11     1148.48     1233.71     39.94 o 
   5   1  11     2070.07     2128.47    131.18 o 
   6   1  11      729.36      698.64     28.36 o 
   7   1  11       50.92       47.25     42.19 o 
   8   1  11       42.19      115.67     69.53 o 
 -12   2  11       13.43       58.56     60.43 o 
 -11   2  11       37.04       26.38     22.72 o 
 -10   2  11        0.55        6.56     16.26 o 
  -9   2  11        5.10       -8.06     19.26 o 
  -8   2  11        4.26       -5.56     11.14 o 
  -7   2  11       22.39       21.16     12.00 o 
  -6   2  11      291.23      327.09     19.33 o 
  -5   2  11      300.44      365.64     20.81 o 
  -4   2  11      601.38      609.80     22.45 o 
  -3   2  11      385.41      276.75     19.30 o 
  -2   2  11        4.77        2.01      4.60 o 
  -1   2  11       74.35       79.16      6.41 o 
   0   2  11      232.18      307.92     13.13 o 
   1   2  11        3.18      -10.75     10.75 o 
   2   2  11        9.85        4.19     13.23 o 
   3   2  11      316.77      301.97     17.76 o 
   4   2  11       81.05       73.73     23.96 o 
   5   2  11        4.59        5.60     20.89 o 
   6   2  11       23.24       45.93     69.53 o 
   7   2  11        0.08      -20.79     59.78 o 
   8   2  11       12.99      -12.72     44.92 o 
 -12   3  11       39.80       54.89     29.36 o 
 -11   3  11      208.61      160.71     21.17 o 
 -10   3  11       66.42       47.13     19.54 o 
  -9   3  11      110.06       86.24     21.72 o 
  -8   3  11      280.39      286.17     19.21 o 
  -7   3  11      420.37      400.99     31.77 o 
  -6   3  11     2469.63     2575.43     46.24 o 
  -5   3  11     1853.07     1868.10     24.62 o 
  -4   3  11       40.18       57.55      7.71 o 
  -3   3  11       46.15       42.83      8.46 o 
  -2   3  11     1985.15     1968.84     22.13 o 
  -1   3  11     5822.95     5812.88     77.49 o 
   0   3  11     7555.76     7403.10     85.89 o 
   1   3  11     1818.93     1777.91     33.34 o 
   2   3  11       56.45       79.14     16.05 o 
   3   3  11       16.66        8.57     13.10 o 
   4   3  11     2991.45     3107.55     57.03 o 
   5   3  11     2313.84     2254.96     45.41 o 
   6   3  11      350.97      431.20     49.84 o 
   7   3  11       15.53      -15.49     39.12 o 
   8   3  11       51.39      154.65     81.23 o 
 -11   4  11       11.03        3.72     19.92 o 
 -10   4  11        8.48       19.86     18.55 o 
  -9   4  11       10.71        5.02     16.37 o 
  -8   4  11       33.07       37.37     15.90 o 
  -7   4  11       24.54       19.54     11.77 o 
  -6   4  11       35.50       46.64     13.07 o 
  -5   4  11      159.73      182.10     10.59 o 
  -4   4  11        4.54       -7.36      7.36 o 
  -3   4  11        5.11       -1.19      6.74 o 
  -2   4  11      706.35      803.46     15.64 o 
  -1   4  11      816.74      861.77     16.78 o 
   0   4  11       15.14        4.17      9.71 o 
   1   4  11       86.10       81.26     16.70 o 
   2   4  11      291.29      305.71     20.55 o 
   3   4  11       92.32      109.42     18.78 o 
   4   4  11        0.77        0.03     10.03 o 
   5   4  11        3.62      -29.08     34.86 o 
   6   4  11      100.51      113.74     38.60 o 
   7   4  11        0.08       17.20     36.79 o 
   8   4  11       33.04      -16.47     46.24 o 
 -11   5  11      205.62      137.31     24.27 o 
 -10   5  11       20.78       21.45     17.84 o 
  -9   5  11        4.19       25.10     17.75 o 
  -8   5  11       88.15       88.94     15.04 o 
  -7   5  11      576.40      567.56     21.81 o 
  -6   5  11      837.41      856.58     21.00 o 
  -5   5  11      613.50      660.24     18.03 o 
  -4   5  11      656.95      673.47     18.11 o 
  -3   5  11     1578.16     1586.64     20.80 o 
  -2   5  11      796.32      789.01     15.45 o 
  -1   5  11     1677.81     1620.45     26.73 o 
   0   5  11     2700.58     2641.59     38.22 o 
   1   5  11     1039.48     1031.79     20.96 o 
   2   5  11      330.90      364.89     22.41 o 
   3   5  11      182.11      164.13     57.48 o 
   4   5  11     1846.63     1909.16     62.49 o 
   5   5  11     1242.86     1227.67     49.80 o 
   6   5  11      287.82      310.38     45.22 o 
   7   5  11       13.83       41.99     38.92 o 
 -11   6  11       11.76       99.51     76.56 o 
 -10   6  11        0.15      -16.80     16.80 o 
  -9   6  11        2.42       -0.52     15.60 o 
  -8   6  11        2.56       13.84     14.54 o 
  -7   6  11       93.68       98.03     16.30 o 
  -6   6  11       18.39       44.94     15.10 o 
  -5   6  11        1.20        6.01     11.15 o 
  -4   6  11       32.58       23.66     10.91 o 
  -3   6  11      115.91      145.17     12.64 o 
  -2   6  11       94.26      107.06     12.51 o 
  -1   6  11      550.81      599.03     32.45 o 
   0   6  11       26.90       10.45     12.34 o 
   1   6  11       28.79       21.22     10.38 o 
   2   6  11       57.14       52.80     20.57 o 
   3   6  11       24.85        9.51     21.53 o 
   4   6  11      216.83      208.68     33.98 o 
   5   6  11        5.83        9.86     34.13 o 
   6   6  11       10.22      -12.26     34.29 o 
   7   6  11       14.92       33.38     41.72 o 
 -11   7  11      103.97       95.96     44.64 o 
 -10   7  11      141.90      105.75     30.99 o 
  -9   7  11        5.87        6.98     18.17 o 
  -8   7  11       53.23       48.96     17.82 o 
  -7   7  11      273.75      284.24     18.25 o 
  -6   7  11      262.74      350.98     17.44 o 
  -5   7  11      616.73      640.37     20.73 o 
  -4   7  11        8.56       18.11     10.81 o 
  -3   7  11      193.99      230.47     16.18 o 
  -2   7  11     2127.12     2159.48     38.91 o 
  -1   7  11     2506.14     2447.75     37.82 o 
   0   7  11     1709.35     1605.23     35.72 o 
   1   7  11      689.67      726.89     25.47 o 
   2   7  11      210.72      177.59     20.47 o 
   3   7  11        2.66       25.51     26.46 o 
   4   7  11      535.53      607.00     43.83 o 
   5   7  11      507.22      720.23     76.68 o 
   6   7  11      167.77      151.01     41.91 o 
   7   7  11       11.14       17.06     34.44 o 
 -10   8  11        1.14       54.46     41.49 o 
  -9   8  11        3.30       27.23     29.88 o 
  -8   8  11        2.93       -8.59     17.33 o 
  -7   8  11       15.62        9.27     16.04 o 
  -6   8  11       11.44       16.12     14.67 o 
  -5   8  11       28.54       28.91     15.26 o 
  -4   8  11       26.46       27.37     13.84 o 
  -3   8  11       77.86      124.04     17.51 o 
  -2   8  11       32.69       26.70     12.54 o 
  -1   8  11       71.38       58.59     15.89 o 
   0   8  11       79.43       78.65     17.22 o 
   1   8  11      268.49      294.03     21.38 o 
   2   8  11        4.44       22.94     18.21 o 
   3   8  11       95.03       61.77     24.41 o 
   4   8  11      131.78      104.22     38.34 o 
   5   8  11        2.27       12.00     36.75 o 
   6   8  11       20.67       26.73     35.58 o 
   7   8  11       57.02       74.73     64.98 o 
 -10   9  11       64.72      101.73     24.31 o 
  -9   9  11        2.06       -8.62     17.30 o 
  -8   9  11      144.52      126.08     27.32 o 
  -7   9  11       79.22       66.83     19.49 o 
  -6   9  11      435.21      545.60     56.36 o 
  -5   9  11      190.32      199.44     19.28 o 
  -4   9  11       29.86       22.58     14.48 o 
  -3   9  11        8.98       19.68     15.59 o 
  -2   9  11      296.69      330.39     20.83 o 
  -1   9  11      736.69      730.20     32.77 o 
   0   9  11      153.47      200.38     22.48 o 
   1   9  11       41.79       54.61     18.81 o 
   2   9  11       56.10       76.30     19.97 o 
   3   9  11      338.04      352.31     34.84 o 
   4   9  11      541.85      551.92     57.34 o 
   5   9  11      348.04      450.28    103.07 o 
   6   9  11      112.02       99.82     43.65 o 
  -9  10  11        9.80       68.34     36.40 o 
  -8  10  11        0.18       46.67     19.67 o 
  -7  10  11        5.95        5.44     17.91 o 
  -6  10  11        0.74       13.49     16.46 o 
  -5  10  11       29.77       16.60     18.52 o 
  -4  10  11       62.92       54.24     20.22 o 
  -3  10  11        1.15       16.82     19.71 o 
  -2  10  11       22.09        9.52     18.56 o 
  -1  10  11       62.45       62.36     17.01 o 
   0  10  11        5.95        5.38     16.88 o 
   1  10  11       20.32        8.74     16.31 o 
   2  10  11        1.35       -2.84     15.16 o 
   3  10  11       18.33       17.23     21.59 o 
   4  10  11        4.29       -5.14     35.73 o 
   5  10  11       40.12       -2.90     39.13 o 
   6  10  11        2.37        6.26     43.52 o 
  -9  11  11        0.14       17.77     21.29 o 
  -8  11  11       35.23       33.16     19.65 o 
  -7  11  11       24.99       32.64     24.03 o 
  -6  11  11       90.28       72.39     23.33 o 
  -5  11  11        1.38       15.18     19.29 o 
  -4  11  11       24.56       13.65     20.11 o 
  -3  11  11      142.48      203.62     26.27 o 
  -2  11  11      221.07      294.79     27.98 o 
  -1  11  11      269.64      312.03     25.99 o 
   0  11  11      209.43      199.31     25.08 o 
   1  11  11      328.14      272.94     30.05 o 
   2  11  11        1.99        8.36     22.13 o 
   3  11  11       21.29       18.64     19.72 o 
   4  11  11      105.89       93.59     34.57 o 
   5  11  11       27.81       27.29     38.49 o 
  -8  12  11        2.17       39.54     34.81 o 
  -7  12  11        4.20       38.66     24.49 o 
  -6  12  11        0.53      -16.35     28.06 o 
  -5  12  11        2.15       -9.04     20.55 o 
  -4  12  11       25.73       17.72     22.05 o 
  -3  12  11        1.33       -0.40     17.86 o 
  -2  12  11       38.49       26.99     19.75 o 
  -1  12  11        0.04       -4.45     18.13 o 
   0  12  11       78.32       56.39     26.76 o 
   1  12  11       19.74       25.44     26.00 o 
   2  12  11       13.27       -2.10     20.31 o 
   3  12  11       13.95        3.83     25.13 o 
   4  12  11       31.60       61.23     31.46 o 
  -7  13  11       57.60       99.22     32.97 o 
  -6  13  11        6.50       79.43     29.65 o 
  -5  13  11       19.10      114.68     32.65 o 
  -4  13  11       53.35       69.81     29.29 o 
  -3  13  11       66.10       90.00     22.59 o 
  -2  13  11       82.29      124.51     33.58 o 
  -1  13  11       70.82       31.06     21.66 o 
   0  13  11       37.20       41.29     36.61 o 
   1  13  11        9.93       23.32     22.23 o 
   2  13  11        6.69       -8.89     22.33 o 
   3  13  11       10.03       17.83     23.75 o 
   4  13  11       54.94       22.40     49.28 o 
  -6  14  11        0.34       41.44     30.79 o 
  -5  14  11       12.22       89.15     32.48 o 
  -4  14  11        2.75       65.06     43.54 o 
  -3  14  11        1.07       74.94     26.62 o 
  -2  14  11        0.43       13.70     23.00 o 
  -1  14  11        4.37       63.63     27.93 o 
   0  14  11       12.76       79.49     29.19 o 
   1  14  11       12.57       55.16     30.80 o 
   2  14  11        4.77       15.57     31.23 o 
   3  14  11        1.16       31.19     40.29 o 
  -5  15  11        0.25       97.59     62.13 o 
  -4  15  11       10.15        8.22     25.26 o 
  -3  15  11        0.71      -27.62     49.80 o 
  -2  15  11       28.81       79.00     27.10 o 
  -1  15  11        4.11       25.38     32.36 o 
   0  15  11       40.47      109.33     29.81 o 
   1  15  11       11.99       34.61     45.37 o 
 -12   0  12       14.15       22.74     48.74 o 
 -11   0  12       52.39       34.44     37.69 o 
 -10   0  12      113.87       88.98     27.00 o 
  -9   0  12      877.92      859.01     42.39 o 
  -8   0  12      350.51      425.24     38.66 o 
  -7   0  12       79.02      157.86     26.35 o 
  -6   0  12        0.28        5.56     15.35 o 
  -5   0  12      176.53      227.99     21.44 o 
  -4   0  12      397.29      356.75     40.29 o 
  -3   0  12     1356.54     1432.83     92.92 o 
  -2   0  12     2825.05     2111.63    128.87 o 
  -1   0  12      776.57      730.96     35.98 o 
   0   0  12     4968.46     5253.10     95.35 o 
   1   0  12     7419.61     7146.07    162.45 o 
   2   0  12     1157.23     1290.07     37.14 o 
   3   0  12     5147.59     5137.38    100.13 o 
   4   0  12      465.26      535.97     56.21 o 
   5   0  12      276.78      220.69     23.41 o 
   6   0  12      470.47      501.77     61.39 o 
   7   0  12      380.73      617.32     89.02 o 
 -12   1  12        0.21      100.12     58.48 o 
 -11   1  12        0.04       -2.86     21.84 o 
 -10   1  12       12.02       15.60     17.22 o 
  -9   1  12        2.51        6.50     12.74 o 
  -8   1  12        4.72        0.46      9.16 o 
  -7   1  12        0.03        3.26      8.66 o 
  -6   1  12       40.27       44.00      9.27 o 
  -5   1  12       29.79       38.96      8.46 o 
  -4   1  12      857.87     1000.98     41.57 o 
  -3   1  12      123.46      127.56     35.12 o 
  -2   1  12      458.60      512.77     13.38 o 
  -1   1  12       10.74       11.97      7.02 o 
   0   1  12       52.86       85.53      9.86 o 
   1   1  12        0.04       11.56     11.05 o 
   2   1  12     1324.50     1281.88     35.55 o 
   3   1  12      327.48      373.52     34.55 o 
   4   1  12       11.29       14.06     18.77 o 
   5   1  12       10.54       24.31     16.61 o 
   6   1  12        0.07       37.41     18.96 o 
   7   1  12        6.90        9.10     53.93 o 
 -12   2  12       12.15       76.09     35.80 o 
 -11   2  12       28.76       22.47     16.93 o 
 -10   2  12        2.24        3.34     18.12 o 
  -9   2  12      337.93      366.31     18.41 o 
  -8   2  12      219.11      221.87     33.21 o 
  -7   2  12      289.25      362.72     19.27 o 
  -6   2  12       13.32       20.89      8.13 o 
  -5   2  12     1253.21     1310.99     21.57 o 
  -4   2  12     5069.78     4837.97     91.47 o 
  -3   2  12     1705.56     1688.14     25.42 o 
  -2   2  12     3743.82     3461.24     41.51 o 
  -1   2  12      876.89      956.02     22.47 o 
   0   2  12     4227.91     4274.45     46.54 o 
   1   2  12     2472.41     2487.89     44.84 o 
   2   2  12      972.58     1041.37     27.12 o 
   3   2  12      406.93      440.04     20.41 o 
   4   2  12       15.00       11.43     17.73 o 
   5   2  12       25.23       18.66     21.44 o 
   6   2  12      475.11      493.21     81.23 o 
   7   2  12      394.57      425.63     90.32 o 
 -12   3  12        8.43        9.21     47.35 o 
 -11   3  12        3.16       13.18     17.89 o 
 -10   3  12       11.20       19.58     17.47 o 
  -9   3  12        2.29        3.98     13.64 o 
  -8   3  12       13.13        1.67     10.94 o 
  -7   3  12        3.43       20.76     10.58 o 
  -6   3  12        0.80       14.43     12.67 o 
  -5   3  12      191.04      180.81     11.15 o 
  -4   3  12       50.87       76.56      7.40 o 
  -3   3  12      307.15      355.45     11.18 o 
  -2   3  12      199.32      221.64      9.35 o 
  -1   3  12       59.83       58.76     13.41 o 
   0   3  12       26.07       38.43     10.13 o 
   1   3  12        0.28      -12.96     12.96 o 
   2   3  12        4.91       29.87     18.85 o 
   3   3  12       57.43       57.38     15.08 o 
   4   3  12       20.69       -0.97     12.66 o 
   5   3  12       36.78       21.79     10.32 o 
   6   3  12        8.21       -1.72     33.31 o 
   7   3  12       17.93       35.41     44.00 o 
 -11   4  12       40.08       32.56     20.28 o 
 -10   4  12       66.37       47.35     20.29 o 
  -9   4  12      402.26      403.14     46.54 o 
  -8   4  12      327.88      343.20     29.08 o 
  -7   4  12      273.50      275.80     19.86 o 
  -6   4  12      242.17      300.63     15.04 o 
  -5   4  12     1072.43     1089.45     22.94 o 
  -4   4  12     1476.35     1426.82     28.45 o 
  -3   4  12      850.13      816.23     15.84 o 
  -2   4  12     4877.19     4716.96     47.77 o 
  -1   4  12      204.43      219.87     15.90 o 
   0   4  12      594.79      629.17     20.26 o 
   1   4  12     2127.55     2166.69     36.55 o 
   2   4  12     3488.36     3446.33     76.16 o 
   3   4  12     1723.11     1729.54     45.00 o 
   4   4  12       30.84        7.22     15.61 o 
   5   4  12       32.03       11.92     28.12 o 
   6   4  12      396.55      490.79     76.17 o 
   7   4  12      290.27      289.98     51.68 o 
 -11   5  12        0.29       25.04     24.08 o 
 -10   5  12        0.66       10.80     20.10 o 
  -9   5  12      101.70       61.90     21.24 o 
  -8   5  12       48.80       65.89     15.29 o 
  -7   5  12       11.44        2.58     11.02 o 
  -6   5  12        5.07       16.68     10.30 o 
  -5   5  12      441.18      415.89     18.23 o 
  -4   5  12       11.14       24.66     11.12 o 
  -3   5  12       10.00       17.89      9.97 o 
  -2   5  12      454.02      468.46     16.42 o 
  -1   5  12      153.23      177.98     15.75 o 
   0   5  12       36.15       24.08     11.20 o 
   1   5  12       37.61       47.53     12.77 o 
   2   5  12      502.56      519.83     21.78 o 
   3   5  12       15.91       17.78     12.89 o 
   4   5  12      174.35      198.53     29.46 o 
   5   5  12        2.60       16.41     30.10 o 
   6   5  12        6.18      -29.53     35.47 o 
   7   5  12       29.52       81.97     43.25 o 
 -11   6  12        7.44       35.81     24.51 o 
 -10   6  12       53.59       58.60     21.43 o 
  -9   6  12      225.75      155.93     21.00 o 
  -8   6  12      130.22      147.59     31.07 o 
  -7   6  12      747.39      729.95     23.93 o 
  -6   6  12       20.82        6.59     12.10 o 
  -5   6  12      336.14      376.61     29.47 o 
  -4   6  12     1199.94     1183.90     24.50 o 
  -3   6  12     2812.04     2756.72     34.31 o 
  -2   6  12      961.63      985.57     20.41 o 
  -1   6  12      188.70      182.66     15.05 o 
   0   6  12      181.30      244.93     15.60 o 
   1   6  12      973.46     1028.01     26.71 o 
   2   6  12      978.77      996.90     39.65 o 
   3   6  12     2203.88     2055.18     69.50 o 
   4   6  12      152.55      150.97     28.80 o 
   5   6  12        0.19       43.02     32.44 o 
   6   6  12      159.78      167.88     50.78 o 
   7   6  12      155.29      157.82     49.80 o 
 -11   7  12        2.71       27.78     24.08 o 
 -10   7  12        0.24       47.53     33.20 o 
  -9   7  12       48.15       34.04     19.55 o 
  -8   7  12        0.01       16.48     18.96 o 
  -7   7  12        0.01       -6.60     15.98 o 
  -6   7  12       69.05       60.46     12.67 o 
  -5   7  12       13.52        4.08     11.48 o 
  -4   7  12       47.21       47.19     14.79 o 
  -3   7  12      199.67      239.52     14.99 o 
  -2   7  12       48.83       52.20     13.54 o 
  -1   7  12       18.18       34.30     11.59 o 
   0   7  12        1.22        7.08     14.23 o 
   1   7  12        2.00       14.77     13.09 o 
   2   7  12      369.87      395.50     27.43 o 
   3   7  12      110.25      101.10     27.58 o 
   4   7  12       50.30       58.82     34.82 o 
   5   7  12        0.54        8.93     30.33 o 
   6   7  12        3.57       11.49     30.83 o 
 -10   8  12       90.62      116.17     32.19 o 
  -9   8  12       34.83       27.65     23.40 o 
  -8   8  12      240.09      227.28     31.34 o 
  -7   8  12      212.44      259.88     22.32 o 
  -6   8  12      100.12      101.80     17.75 o 
  -5   8  12      148.73      150.39     17.67 o 
  -4   8  12      958.73      947.72     27.70 o 
  -3   8  12     1682.85     1714.18     32.77 o 
  -2   8  12      457.15      467.34     22.09 o 
  -1   8  12      366.70      345.19     20.67 o 
   0   8  12       16.64       37.56     14.93 o 
   1   8  12     1615.76     1676.07     53.11 o 
   2   8  12      796.10      863.09     46.74 o 
   3   8  12      365.62      415.21     57.12 o 
   4   8  12      157.11      113.08     46.86 o 
   5   8  12       31.34       22.25     33.62 o 
   6   8  12       61.14      121.41     38.40 o 
 -10   9  12        0.55       15.33     25.82 o 
  -9   9  12       42.13       35.61     21.62 o 
  -8   9  12        7.05        5.19     14.70 o 
  -7   9  12        3.32        7.34     14.78 o 
  -6   9  12       15.93       10.20     18.53 o 
  -5   9  12       63.01       54.16     18.59 o 
  -4   9  12       13.61       17.35     16.85 o 
  -3   9  12       10.21      -12.08     13.73 o 
  -2   9  12        2.39        8.51     13.47 o 
  -1   9  12        1.24       -4.01     13.53 o 
   0   9  12        2.02        2.52     15.60 o 
   1   9  12       91.29       87.85     20.46 o 
   2   9  12       28.68       49.32     19.65 o 
   3   9  12       79.99       75.23     28.49 o 
   4   9  12       23.19       40.21     38.08 o 
   5   9  12       59.03       47.52     36.24 o 
   6   9  12        2.01       24.75     44.59 o 
  -9  10  12       37.17       61.66     26.62 o 
  -8  10  12      118.22      106.02     21.58 o 
  -7  10  12       15.56       -9.95     19.35 o 
  -6  10  12       61.19       40.67     20.14 o 
  -5  10  12       26.77       31.30     17.26 o 
  -4  10  12      260.14      299.65     31.59 o 
  -3  10  12     1306.58     1405.56     97.47 o 
  -2  10  12      146.03      156.50     23.14 o 
  -1  10  12       86.22       65.01     19.14 o 
   0  10  12       12.73        6.67     14.76 o 
   1  10  12       66.98       79.28     22.00 o 
   2  10  12      244.67      275.95     28.46 o 
   3  10  12      174.43      176.32     34.87 o 
   4  10  12      205.36      120.66     39.07 o 
   5  10  12        9.02       36.78     33.78 o 
  -9  11  12        5.10      112.56     32.61 o 
  -8  11  12        0.14       75.79     24.21 o 
  -7  11  12       12.99       10.58     22.79 o 
  -6  11  12       44.10       58.41     31.95 o 
  -5  11  12      132.51      135.88     22.95 o 
  -4  11  12        6.58       -3.05     16.41 o 
  -3  11  12        0.03       -6.60     20.48 o 
  -2  11  12        3.62       16.37     17.24 o 
  -1  11  12       12.43       13.34     17.30 o 
   0  11  12       23.16       31.90     19.49 o 
   1  11  12        1.43       13.43     19.06 o 
   2  11  12       13.69       56.26     26.89 o 
   3  11  12        0.11       40.44     22.56 o 
   4  11  12        0.25      -25.51     41.09 o 
   5  11  12       34.98       20.66     39.35 o 
  -8  12  12        6.60       34.48     25.67 o 
  -7  12  12       20.11       19.60     28.34 o 
  -6  12  12       13.04       30.22     24.74 o 
  -5  12  12        1.37      -21.47     21.47 o 
  -4  12  12       32.88       49.44     24.89 o 
  -3  12  12      167.65      178.20     26.00 o 
  -2  12  12      142.06      128.84     23.19 o 
  -1  12  12        2.46       10.13     23.19 o 
   0  12  12        8.41        6.01     22.18 o 
   1  12  12      133.47      179.64     33.36 o 
   2  12  12      224.89      262.50     30.67 o 
   3  12  12       59.47       42.39     33.32 o 
   4  12  12        4.56       44.13     37.17 o 
  -7  13  12        9.85       11.23     57.07 o 
  -6  13  12       12.80       84.10     35.50 o 
  -5  13  12       62.04      116.28     26.23 o 
  -4  13  12        1.25       15.86     24.13 o 
  -3  13  12        0.00       31.87     20.44 o 
  -2  13  12        0.37       33.96     27.79 o 
  -1  13  12        1.07      -23.86     23.86 o 
   0  13  12        8.93       36.92     35.95 o 
   1  13  12       53.50       98.93     28.18 o 
   2  13  12       23.09       52.23     37.34 o 
   3  13  12        0.74      -11.41     22.24 o 
  -6  14  12        2.68       46.21     34.84 o 
  -5  14  12        0.45       33.97     28.22 o 
  -4  14  12       46.82      131.78     37.12 o 
  -3  14  12        1.72       44.98     47.32 o 
  -2  14  12       29.48       34.63     38.78 o 
  -1  14  12        9.21       38.60     35.77 o 
   0  14  12        0.34       46.73     62.97 o 
   1  14  12       60.68      112.64     72.26 o 
   2  14  12       70.59      117.60     41.13 o 
  -4  15  12        0.11       68.38     54.37 o 
  -3  15  12       24.85      132.14     56.95 o 
  -2  15  12        0.25       39.87     38.04 o 
  -1  15  12        0.06       -0.18     30.82 o 
   0  15  12        6.28       10.60     33.12 o 
 -12   1  13       34.01       46.47     31.23 o 
 -11   1  13      131.79       83.80     25.75 o 
 -10   1  13      279.37      225.65     29.86 o 
  -9   1  13       98.43       93.23     16.10 o 
  -8   1  13        7.97        8.79      9.78 o 
  -7   1  13      920.79      945.74     16.11 o 
  -6   1  13     3052.74     3148.44     48.11 o 
  -5   1  13     2736.52     2750.37     49.56 o 
  -4   1  13      216.35      345.84     28.43 o 
  -3   1  13       60.34       44.19     24.69 o 
  -2   1  13      946.64      918.32     30.14 o 
  -1   1  13     7000.15     7020.32     75.53 o 
   0   1  13     2626.67     2572.81     36.98 o 
   1   1  13     2245.27     2404.45     42.09 o 
   2   1  13       23.19       17.70     11.36 o 
   3   1  13      262.20      308.55     17.76 o 
   4   1  13      854.64      853.11     38.63 o 
   5   1  13     1430.46     1406.83     37.23 o 
   6   1  13      521.38      521.00     49.28 o 
   7   1  13       28.75       60.43     60.43 o 
 -12   2  13        2.09       80.52     30.96 o 
 -11   2  13        4.63       23.33     20.83 o 
 -10   2  13      105.89       85.46     17.21 o 
  -9   2  13        1.46       16.93     13.24 o 
  -8   2  13        0.12       -1.20     10.20 o 
  -7   2  13      181.70      196.70     11.40 o 
  -6   2  13       64.07       55.59      7.99 o 
  -5   2  13      292.45      308.72     12.05 o 
  -4   2  13      407.51      420.95     10.38 o 
  -3   2  13      417.27      429.22     13.74 o 
  -2   2  13       17.23       29.68      5.47 o 
  -1   2  13       25.69       31.66      8.79 o 
   0   2  13       22.37       18.30      9.16 o 
   1   2  13       96.37      131.94     21.58 o 
   2   2  13       60.68       60.04     15.26 o 
   3   2  13        0.03      -13.88     13.88 o 
   4   2  13      299.76      283.20     32.81 o 
   5   2  13        0.57       -7.39     20.62 o 
   6   2  13        0.01       21.92     33.14 o 
   7   2  13        1.18      -29.89     58.48 o 
 -11   3  13      117.59      118.05     28.38 o 
 -10   3  13      178.75      176.17     18.70 o 
  -9   3  13        1.08       -9.60     12.49 o 
  -8   3  13       36.62       34.46     12.25 o 
  -7   3  13      876.70      863.16     20.54 o 
  -6   3  13      194.06      268.41     15.22 o 
  -5   3  13     2883.43     2989.17     66.02 o 
  -4   3  13      639.41      651.29      9.81 o 
  -3   3  13      306.34      289.18     16.86 o 
  -2   3  13      765.95      786.60     21.67 o 
  -1   3  13     4725.03     4864.40     60.17 o 
   0   3  13     4727.91     4697.74     58.35 o 
   1   3  13     1188.59     1176.53     23.87 o 
   2   3  13     2269.36     2367.48     57.66 o 
   3   3  13      186.50      219.86     17.65 o 
   4   3  13     1007.46     1066.87     31.34 o 
   5   3  13      971.13      999.21     56.84 o 
   6   3  13      299.95      131.26     68.23 o 
   7   3  13       66.80      118.84     50.78 o 
 -11   4  13       10.42       42.76     20.61 o 
 -10   4  13        2.16        8.56     15.72 o 
  -9   4  13        0.95        0.58     17.18 o 
  -8   4  13       11.07       -1.64     13.24 o 
  -7   4  13       39.05       48.75     13.38 o 
  -6   4  13        4.60        4.06      8.21 o 
  -5   4  13      908.30      942.79     28.59 o 
  -4   4  13       28.58       25.09      7.08 o 
  -3   4  13      493.07      514.38     18.74 o 
  -2   4  13      394.86      417.43     10.47 o 
  -1   4  13      207.19      191.23     11.62 o 
   0   4  13        0.37       15.39     11.26 o 
   1   4  13      562.91      572.66     31.70 o 
   2   4  13      804.37      790.84     34.23 o 
   3   4  13      297.51      291.49     24.71 o 
   4   4  13       99.80      120.33     22.58 o 
   5   4  13        0.22       -0.72     29.67 o 
   6   4  13        0.34       10.67     30.48 o 
   7   4  13       21.15       -0.72     37.30 o 
 -11   5  13       39.68       31.15     20.73 o 
 -10   5  13      110.43      122.30     31.59 o 
  -9   5  13       42.34       48.29     17.95 o 
  -8   5  13       62.44       77.20     23.69 o 
  -7   5  13      578.50      613.00     30.63 o 
  -6   5  13      602.67      624.38     21.57 o 
  -5   5  13     1153.56     1244.67     23.75 o 
  -4   5  13      130.15      131.64     18.51 o 
  -3   5  13      235.84      236.51     11.33 o 
  -2   5  13      546.59      570.68     20.85 o 
  -1   5  13     3461.45     3446.06     42.06 o 
   0   5  13     2608.64     2656.05     72.68 o 
   1   5  13       11.49       19.43     15.06 o 
   2   5  13       76.82       88.31     25.89 o 
   3   5  13       35.92       36.11     14.74 o 
   4   5  13      568.45      608.59     41.07 o 
   5   5  13      583.63      598.42     75.04 o 
   6   5  13      281.46      256.69     53.01 o 
   7   5  13      110.47      104.43     46.62 o 
 -11   6  13        2.21       35.81     50.24 o 
 -10   6  13       19.68       11.23     16.82 o 
  -9   6  13       26.48       25.95     25.59 o 
  -8   6  13        0.01      -14.53     18.33 o 
  -7   6  13        0.91       -8.13     11.74 o 
  -6   6  13      252.23      279.65     20.81 o 
  -5   6  13       25.31       35.45     12.57 o 
  -4   6  13       24.83       10.75      9.81 o 
  -3   6  13        0.16       -0.46      9.10 o 
  -2   6  13       53.85       55.22     11.53 o 
  -1   6  13      223.55      226.55     22.10 o 
   0   6  13       43.01       23.41     11.18 o 
   1   6  13      113.09       89.86     15.43 o 
   2   6  13       10.00       -0.17     15.02 o 
   3   6  13      563.40      654.55     58.46 o 
   4   6  13       67.92       82.24     30.23 o 
   5   6  13       15.82       17.26     31.36 o 
   6   6  13       11.23      -10.37     35.77 o 
 -11   7  13       34.58       61.83     33.52 o 
 -10   7  13       15.47       38.70     25.36 o 
  -9   7  13        0.34       50.02     23.62 o 
  -8   7  13       88.72      109.70     31.94 o 
  -7   7  13       72.77       62.62     16.03 o 
  -6   7  13      722.66      791.91     22.23 o 
  -5   7  13      313.14      305.82     18.61 o 
  -4   7  13      275.12      336.85     30.42 o 
  -3   7  13       41.17       26.56     10.89 o 
  -2   7  13      438.11      491.81     16.74 o 
  -1   7  13     1137.53     1136.00     34.17 o 
   0   7  13      616.56      589.55     30.00 o 
   1   7  13      847.23      816.93     36.77 o 
   2   7  13      101.99      103.38     19.65 o 
   3   7  13        4.77        4.84     21.69 o 
   4   7  13      541.41      546.73     40.35 o 
   5   7  13      313.25      281.25     44.22 o 
   6   7  13      163.67       91.22     43.54 o 
 -10   8  13        0.98       10.71     21.43 o 
  -9   8  13        0.57       -7.46     17.65 o 
  -8   8  13        8.47       31.99     23.08 o 
  -7   8  13       14.47       12.11     14.64 o 
  -6   8  13        6.25        8.46     15.15 o 
  -5   8  13       75.51       97.54     17.12 o 
  -4   8  13      113.41       91.44     17.10 o 
  -3   8  13        7.27       -0.85     12.94 o 
  -2   8  13       82.71      127.09     21.20 o 
  -1   8  13      151.18      143.89     18.35 o 
   0   8  13        1.61        1.28     17.53 o 
   1   8  13        0.11        0.08     14.41 o 
   2   8  13       99.27       79.83     23.79 o 
   3   8  13       25.16       -8.84     31.19 o 
   4   8  13       12.79       -6.34     32.71 o 
   5   8  13        0.05       -4.20     33.44 o 
   6   8  13        1.98       17.87     29.92 o 
 -10   9  13        4.37       19.68     31.99 o 
  -9   9  13        1.22       27.72     18.18 o 
  -8   9  13        5.06       25.16     17.74 o 
  -7   9  13       15.46       30.55     19.41 o 
  -6   9  13      352.50      336.70     31.20 o 
  -5   9  13        3.22       13.78     16.38 o 
  -4   9  13       30.79       37.83     16.75 o 
  -3   9  13      107.29       97.62     18.70 o 
  -2   9  13      160.04      155.73     16.33 o 
  -1   9  13      186.26      196.89     18.70 o 
   0   9  13      190.49      224.56     22.35 o 
   1   9  13      548.16      487.66     30.90 o 
   2   9  13       53.31       57.68     20.46 o 
   3   9  13       69.05       99.93     32.88 o 
   4   9  13       68.21       71.02     35.99 o 
   5   9  13      150.05      107.52     51.24 o 
  -9  10  13        1.11       55.84     26.13 o 
  -8  10  13        2.99        2.40     19.18 o 
  -7  10  13       23.42       69.65     21.06 o 
  -6  10  13        0.86       42.87     21.83 o 
  -5  10  13      136.66      101.50     19.16 o 
  -4  10  13       12.87       36.73     16.74 o 
  -3  10  13       33.45       37.31     16.87 o 
  -2  10  13        7.15        6.48     18.31 o 
  -1  10  13        0.09       -9.90     17.47 o 
   0  10  13        1.70      -15.84     18.01 o 
   1  10  13      129.75      110.53     22.00 o 
   2  10  13       16.08       16.98     20.76 o 
   3  10  13        8.58       30.05     25.78 o 
   4  10  13      126.98       85.03     43.80 o 
   5  10  13        3.95      -20.50     36.47 o 
  -9  11  13        5.77       45.43     23.78 o 
  -8  11  13        3.04       17.71     20.58 o 
  -7  11  13       56.10       75.47     23.02 o 
  -6  11  13      342.10      348.89     66.55 o 
  -5  11  13       66.45       32.97     21.77 o 
  -4  11  13        9.32        8.03     16.65 o 
  -3  11  13        0.00       18.26     20.01 o 
  -2  11  13       86.08       74.46     21.98 o 
  -1  11  13       29.17       57.18     21.04 o 
   0  11  13      271.04      234.81     28.87 o 
   1  11  13       98.58       87.33     23.54 o 
   2  11  13        4.20       64.20     26.02 o 
   3  11  13        1.79       18.85     37.89 o 
   4  11  13       15.93       71.79     37.90 o 
  -8  12  13       25.43       99.55     27.12 o 
  -7  12  13       16.93       -9.54     24.96 o 
  -6  12  13        7.85       15.20     24.78 o 
  -5  12  13       46.33       42.36     22.51 o 
  -4  12  13       20.61        7.96     20.20 o 
  -3  12  13       51.97       52.83     29.18 o 
  -2  12  13       19.36        5.66     18.31 o 
  -1  12  13        0.40        9.26     21.88 o 
   0  12  13      140.21      143.25     26.72 o 
   1  12  13       23.79       62.74     36.30 o 
   2  12  13        1.83       34.21     24.50 o 
   3  12  13        2.90       73.45     36.52 o 
  -7  13  13        0.72       51.03     27.21 o 
  -6  13  13       10.91       31.22     35.35 o 
  -5  13  13       27.78       40.76     25.49 o 
  -4  13  13        0.20       68.81     25.67 o 
  -3  13  13        0.73      -23.68     23.68 o 
  -2  13  13        2.22      110.18     37.46 o 
  -1  13  13        0.27       38.69     52.86 o 
   0  13  13       47.41       56.10     26.91 o 
   1  13  13        7.90       58.84     35.96 o 
   2  13  13        5.76       20.97     33.64 o 
  -6  14  13        0.31       84.13     36.81 o 
  -5  14  13        3.72       35.52     27.20 o 
  -4  14  13        0.49       29.15     35.92 o 
  -3  14  13        9.99       79.41     35.66 o 
  -2  14  13        0.41       47.29     25.53 o 
  -1  14  13        2.22      131.38     32.18 o 
   0  14  13        7.31      -30.32     32.20 o 
   1  14  13        0.26       27.33     39.24 o 
  -4  15  13        0.10       47.44     76.03 o 
  -3  15  13        0.43      109.46     31.81 o 
  -2  15  13        2.35       65.98     45.59 o 
  -1  15  13       19.38       71.23     27.67 o 
 -12   0  14       93.67       90.12     66.28 o 
 -11   0  14       12.84       31.85     26.85 o 
 -10   0  14      258.57      185.69     41.47 o 
  -9   0  14      181.95      207.69     49.11 o 
  -8   0  14      261.22      272.86     18.95 o 
  -7   0  14      280.50      346.93     15.37 o 
  -6   0  14     2101.62     2210.61     25.43 o 
  -5   0  14       45.97       85.13     38.34 o 
  -4   0  14     1665.42     1530.30     73.43 o 
  -3   0  14     1012.56     1031.90     93.57 o 
  -2   0  14     3566.12     3260.54     60.09 o 
  -1   0  14      506.41      524.27     22.64 o 
   0   0  14      386.30      382.59     35.19 o 
   1   0  14     1054.32     1080.48     36.03 o 
   2   0  14     5028.62     5218.94     88.15 o 
   3   0  14     2525.55     2561.09     54.84 o 
   4   0  14     1368.40     1278.57     48.89 o 
   5   0  14        3.76       -5.09     26.97 o 
   7   0  14      120.92       50.04     70.18 o 
 -12   1  14        1.67       35.11     30.48 o 
 -11   1  14        0.20       13.88     21.95 o 
 -10   1  14        3.35       40.66     19.14 o 
  -9   1  14        4.05       16.17     12.84 o 
  -8   1  14        1.19       15.63      9.18 o 
  -7   1  14       87.70       66.52     10.08 o 
  -6   1  14       39.93       25.04      5.18 o 
  -5   1  14      144.37      222.14     37.96 o 
  -4   1  14        0.73        7.15     22.06 o 
  -3   1  14       38.74       49.54     23.66 o 
  -2   1  14       14.61       15.27      5.18 o 
  -1   1  14        9.43       10.70     11.28 o 
   0   1  14      103.40       91.85     12.78 o 
   1   1  14        7.63       18.24     15.02 o 
   2   1  14      162.55      196.43     36.28 o 
   3   1  14       71.96       39.07     19.38 o 
   4   1  14       17.12       40.20     14.26 o 
   5   1  14        0.00       12.35     14.93 o 
   6   1  14        0.14      -50.04     50.04 o 
   7   1  14       18.46       90.32     66.28 o 
 -12   2  14       37.98      -27.29     42.89 o 
 -11   2  14        0.29       93.48     30.45 o 
 -10   2  14       41.17       22.84     17.19 o 
  -9   2  14      148.12      144.09     16.39 o 
  -8   2  14      311.73      347.26     16.41 o 
  -7   2  14      508.04      554.89     13.42 o 
  -6   2  14      402.66      458.64     14.09 o 
  -5   2  14       32.77       27.77     10.97 o 
  -4   2  14     1342.84     1313.77     80.22 o 
  -3   2  14     2398.54     2336.09     38.45 o 
  -2   2  14     2400.36     2441.54     45.47 o 
  -1   2  14      668.55      706.47     14.38 o 
   0   2  14       14.95       11.91     11.68 o 
   1   2  14      472.98      490.42     18.23 o 
   2   2  14      330.39      392.07     37.80 o 
   3   2  14     1405.45     1461.39     38.67 o 
   4   2  14      635.44      610.11     28.98 o 
   5   2  14       25.73       28.78     14.20 o 
   6   2  14       87.08      102.81     29.92 o 
   7   2  14      158.55      133.86     69.53 o 
 -11   3  14        0.96        9.64     19.50 o 
 -10   3  14        4.41       -7.58     13.90 o 
  -9   3  14       14.85       14.57     13.13 o 
  -8   3  14       27.06       23.04     13.23 o 
  -7   3  14      306.04      360.69     17.93 o 
  -6   3  14      592.08      564.25     21.40 o 
  -5   3  14      336.04      324.57     19.66 o 
  -4   3  14      496.93      497.49     26.92 o 
  -3   3  14       26.74       14.45      5.86 o 
  -2   3  14        6.22        7.23      8.39 o 
  -1   3  14       98.45       99.03     15.47 o 
   0   3  14      417.39      409.63     22.59 o 
   1   3  14        0.13      -11.00     15.72 o 
   2   3  14      781.83      772.51     56.70 o 
   3   3  14       13.42       23.47     15.54 o 
   4   3  14        0.67       -2.13     13.24 o 
   5   3  14        1.87      -14.52     40.82 o 
   6   3  14        1.34       36.49     37.22 o 
 -11   4  14        0.84        5.80     17.20 o 
 -10   4  14       98.05       88.32     25.40 o 
  -9   4  14       66.24       89.83     16.27 o 
  -8   4  14      483.68      550.17     42.82 o 
  -7   4  14      174.93      142.16     21.07 o 
  -6   4  14      155.73      165.23     16.13 o 
  -5   4  14        0.51        8.21      7.16 o 
  -4   4  14      835.45      871.98     21.23 o 
  -3   4  14      640.47      622.74     10.54 o 
  -2   4  14     1704.52     1570.94     39.73 o 
  -1   4  14      576.80      663.98     20.87 o 
   0   4  14       52.68       70.55     14.09 o 
   1   4  14     2294.86     2421.86     52.61 o 
   2   4  14     2205.86     2171.86     38.92 o 
   3   4  14     2739.15     2647.91     55.08 o 
   4   4  14      397.17      404.13     35.55 o 
   5   4  14        0.16      -10.87     30.51 o 
   6   4  14       29.75       23.72     43.61 o 
 -11   5  14        8.71       11.29     18.47 o 
 -10   5  14        0.23        4.34     18.77 o 
  -9   5  14        0.54       26.39     17.61 o 
  -8   5  14      145.93       87.66     21.87 o 
  -7   5  14       35.92       31.61     11.85 o 
  -6   5  14      163.14      145.29     13.50 o 
  -5   5  14        5.93       11.19      9.28 o 
  -4   5  14        0.35        0.14      9.34 o 
  -3   5  14       13.02       18.38     10.77 o 
  -2   5  14        0.02       -7.11      9.11 o 
  -1   5  14      177.09      165.44     14.13 o 
   0   5  14       38.10       29.13     13.24 o 
   1   5  14      113.02      108.34     15.22 o 
   2   5  14      593.99      594.58     23.66 o 
   3   5  14      237.84      252.35     23.41 o 
   4   5  14       21.68       23.16     32.99 o 
   5   5  14       30.62       32.84     29.16 o 
   6   5  14       28.59       57.04     35.26 o 
 -11   6  14        2.64      -12.65     21.51 o 
 -10   6  14       35.39       42.87     21.24 o 
  -9   6  14       39.72       38.72     31.29 o 
  -8   6  14      222.29      188.56     23.66 o 
  -7   6  14       61.85       55.85     14.30 o 
  -6   6  14       15.58       13.21     14.24 o 
  -5   6  14      123.33      112.51     14.12 o 
  -4   6  14      574.93      597.34     18.30 o 
  -3   6  14      610.10      677.45     18.44 o 
  -2   6  14      771.21      747.91     20.99 o 
  -1   6  14      476.58      484.13     17.19 o 
   0   6  14       87.13      121.54     14.49 o 
   1   6  14      463.93      503.83     19.50 o 
   2   6  14     1476.58     1478.42     35.12 o 
   3   6  14      472.48      483.40     38.13 o 
   4   6  14       79.47       48.34     32.64 o 
   5   6  14        4.33       35.99     38.57 o 
   6   6  14       29.48       45.01     39.68 o 
 -10   7  14        4.71       19.86     32.44 o 
  -9   7  14        4.07        9.75     15.10 o 
  -8   7  14       24.23       15.20     16.06 o 
  -7   7  14       84.11       54.97     16.24 o 
  -6   7  14       32.93       36.47     12.96 o 
  -5   7  14       87.76       70.10     15.37 o 
  -4   7  14      226.60      231.56     14.25 o 
  -3   7  14       99.77      109.47     13.12 o 
  -2   7  14        3.60        8.86     10.14 o 
  -1   7  14       46.61       27.01     14.72 o 
   0   7  14      199.90      188.41     16.12 o 
   1   7  14      561.44      594.77     34.20 o 
   2   7  14       43.21       55.42     28.60 o 
   3   7  14      221.11      322.27     41.28 o 
   4   7  14       16.31       42.73     30.30 o 
   5   7  14       38.81       41.76     30.71 o 
   6   7  14        0.34        8.93     32.27 o 
 -10   8  14       11.81       27.05     20.97 o 
  -9   8  14      115.78      102.11     20.27 o 
  -8   8  14      108.75      126.11     20.73 o 
  -7   8  14       78.04       71.26     16.80 o 
  -6   8  14      103.29      106.90     16.97 o 
  -5   8  14      154.21      116.50     15.80 o 
  -4   8  14        3.35        0.82     12.87 o 
  -3   8  14      265.58      286.80     31.43 o 
  -2   8  14      814.65      895.43     38.99 o 
  -1   8  14       98.12       72.99     18.43 o 
   0   8  14      393.38      477.16     29.38 o 
   1   8  14      764.12      753.18     38.80 o 
   2   8  14      754.88      773.08     33.27 o 
   3   8  14      337.63      343.93     34.59 o 
   4   8  14      106.47       85.03     32.45 o 
   5   8  14       10.13       -9.07     30.69 o 
 -10   9  14        1.31      101.37     24.43 o 
  -9   9  14        1.83       46.63     29.19 o 
  -8   9  14        1.03      -16.71     19.13 o 
  -7   9  14        2.35       -4.75     17.70 o 
  -6   9  14        4.90       -8.52     15.16 o 
  -5   9  14       52.03       22.79     15.66 o 
  -4   9  14        6.49       -3.69     13.53 o 
  -3   9  14       26.08       19.55     15.27 o 
  -2   9  14       47.40       60.28     15.36 o 
  -1   9  14       21.97       46.35     16.89 o 
   0   9  14       34.36       36.35     17.04 o 
   1   9  14       10.06       52.78     17.38 o 
   2   9  14       10.78      -12.90     20.93 o 
   3   9  14        2.38        0.01     32.89 o 
   4   9  14        1.34       24.00     37.37 o 
   5   9  14        0.58        0.66     35.09 o 
  -9  10  14       54.14      129.84     32.83 o 
  -8  10  14        3.82       46.63     25.36 o 
  -7  10  14      106.03       50.96     27.20 o 
  -6  10  14        3.78        7.04     19.26 o 
  -5  10  14       24.80       22.14     16.72 o 
  -4  10  14       83.16       57.34     22.69 o 
  -3  10  14      259.41      256.97     23.09 o 
  -2  10  14      247.96      206.40     20.84 o 
  -1  10  14        3.55       18.87     20.90 o 
   0  10  14       82.15       62.90     22.11 o 
   1  10  14      423.06      426.11     29.93 o 
   2  10  14      363.17      391.22     84.68 o 
   3  10  14      301.31      333.53     59.47 o 
   4  10  14        4.87       19.44     35.52 o 
  -8  11  14        1.38       31.87     24.55 o 
  -7  11  14        3.20       27.55     39.79 o 
  -6  11  14        5.97      -15.36     19.01 o 
  -5  11  14       59.87       45.24     19.85 o 
  -4  11  14      128.59       79.48     20.39 o 
  -3  11  14        1.94       -5.50     20.94 o 
  -2  11  14        1.18       -3.23     23.16 o 
  -1  11  14      138.03      138.55     22.50 o 
   0  11  14       21.40       -0.63     18.45 o 
   1  11  14        9.45       43.77     25.98 o 
   2  11  14        6.75       20.97     23.09 o 
   3  11  14        3.76       21.71     24.30 o 
   4  11  14        5.59       89.67    115.02 o 
  -8  12  14       11.30       47.15     25.41 o 
  -7  12  14        3.57        1.82     21.20 o 
  -6  12  14        6.32        8.00     23.11 o 
  -5  12  14        2.59        4.56     21.46 o 
  -4  12  14       27.73       22.13     19.20 o 
  -3  12  14       55.55       47.65     26.87 o 
  -2  12  14       74.39      115.89     31.84 o 
  -1  12  14       15.46       41.83     25.98 o 
   0  12  14        1.13       28.73     23.89 o 
   1  12  14       14.73       17.05     22.73 o 
   2  12  14       54.46      146.95     27.70 o 
   3  12  14       58.50      105.17     47.89 o 
  -7  13  14        5.08       55.39     31.60 o 
  -6  13  14       23.88       51.30     28.38 o 
  -5  13  14        0.97        3.45     22.76 o 
  -4  13  14        4.23      -13.31     29.28 o 
  -3  13  14        3.63       52.48     25.15 o 
  -2  13  14        8.66       18.05     28.28 o 
  -1  13  14       21.24       84.47     24.60 o 
   0  13  14        0.15        9.67     23.91 o 
   1  13  14        3.04       69.06     50.77 o 
   2  13  14        2.50       25.26     31.31 o 
  -5  14  14        0.24       65.81     48.26 o 
  -4  14  14        1.69       94.00     30.97 o 
  -3  14  14       76.80       48.19     25.82 o 
  -2  14  14        5.94       46.58     51.96 o 
  -1  14  14        7.23      -31.06     35.65 o 
   0  14  14       22.38       81.75     29.83 o 
 -11   1  15       62.55       53.24     87.77 o 
 -10   1  15        2.82       15.11     13.33 o 
  -9   1  15       39.53       51.35     13.91 o 
  -8   1  15       63.09       38.39     10.69 o 
  -7   1  15      514.78      503.07     22.15 o 
  -6   1  15     1396.11     1400.82     59.49 o 
  -5   1  15     1217.80     1255.17     53.52 o 
  -4   1  15     1466.15     1608.09     64.66 o 
  -3   1  15       79.10       75.60     31.58 o 
  -2   1  15      353.79      324.40     10.03 o 
  -1   1  15     2241.78     2317.09     39.59 o 
   0   1  15     2651.36     2702.60     41.84 o 
   1   1  15      325.03      347.03     23.97 o 
   2   1  15      197.69      261.16     20.98 o 
   3   1  15        0.88       19.35     14.47 o 
   4   1  15      992.79      976.23     44.93 o 
   5   1  15      507.47      515.87     35.28 o 
   6   1  15      353.40      298.26     72.13 o 
 -11   2  15        5.47       10.11     23.76 o 
 -10   2  15        2.09       16.15     12.63 o 
  -9   2  15        3.57       16.61     12.41 o 
  -8   2  15       34.44       17.52      8.33 o 
  -7   2  15       67.79       65.92      9.51 o 
  -6   2  15      213.02      191.85     23.18 o 
  -5   2  15       28.24       18.94     21.26 o 
  -4   2  15       93.01       57.22     22.63 o 
  -3   2  15      103.48       92.42     35.41 o 
  -2   2  15       27.99       28.12     12.56 o 
  -1   2  15      116.93      135.46     10.03 o 
   0   2  15        7.06        5.27     13.02 o 
   1   2  15      332.46      320.90     21.40 o 
   2   2  15       29.83       28.09     13.65 o 
   3   2  15       85.74       66.73     18.64 o 
   4   2  15       19.85       29.29     16.77 o 
   5   2  15       18.35       19.51     30.02 o 
   6   2  15       26.90        5.85     51.33 o 
 -11   3  15       57.28       67.28     31.03 o 
 -10   3  15       17.61       27.49     17.63 o 
  -9   3  15       15.90       39.98     13.44 o 
  -8   3  15        5.61       -4.14      9.20 o 
  -7   3  15      188.67      150.55      9.84 o 
  -6   3  15     3157.83     2995.43     70.50 o 
  -5   3  15     1245.77     1394.44     47.63 o 
  -4   3  15      323.65      259.39     46.69 o 
  -3   3  15       21.82       16.76      5.68 o 
  -2   3  15      525.81      510.09     11.73 o 
  -1   3  15      876.19      941.75     41.58 o 
   0   3  15     1440.99     1474.66     26.53 o 
   1   3  15     1064.44     1118.91     28.31 o 
   2   3  15       99.69      109.12     20.07 o 
   3   3  15       39.63       46.12     16.93 o 
   4   3  15      555.95      562.26     27.10 o 
   5   3  15      416.97      445.75     41.59 o 
   6   3  15      422.03      677.75     89.02 o 
 -11   4  15        1.62        0.31     14.71 o 
 -10   4  15       19.48       28.36     18.57 o 
  -9   4  15       22.10       30.64     18.46 o 
  -8   4  15       43.37       53.44     14.10 o 
  -7   4  15       70.90       50.33     10.61 o 
  -6   4  15      329.64      293.40     17.66 o 
  -5   4  15      326.89      286.66     16.78 o 
  -4   4  15        3.20       -0.12      6.43 o 
  -3   4  15        0.91       -0.96      6.74 o 
  -2   4  15        8.83        8.04     10.68 o 
  -1   4  15        7.69        2.09     11.16 o 
   0   4  15      119.80      125.88     15.99 o 
   1   4  15       39.95       44.02     12.35 o 
   2   4  15        0.31       -9.84     14.80 o 
   3   4  15       11.62       -1.36     15.35 o 
   4   4  15       35.87       71.39     21.38 o 
   5   4  15       10.48       47.63     30.17 o 
   6   4  15        3.19       27.39     37.89 o 
 -11   5  15       21.93       34.67     19.31 o 
 -10   5  15       82.59      146.04     29.09 o 
  -9   5  15       33.71       48.57     32.64 o 
  -8   5  15       30.25       20.92     19.09 o 
  -7   5  15       61.24       66.18     13.04 o 
  -6   5  15      720.62      682.90     19.22 o 
  -5   5  15      138.98      169.22     15.55 o 
  -4   5  15      467.46      484.28     16.50 o 
  -3   5  15      204.43      217.67     13.80 o 
  -2   5  15      342.25      357.35     21.24 o 
  -1   5  15     1001.87      974.99     29.47 o 
   0   5  15      967.30     1093.51     34.70 o 
   1   5  15      584.08      579.02     23.83 o 
   2   5  15      359.03      327.81     25.96 o 
   3   5  15       21.63       11.47     19.97 o 
   4   5  15      182.63      174.17     31.57 o 
   5   5  15      315.05      243.69     58.05 o 
   6   5  15      202.33      217.51     48.58 o 
 -11   6  15        1.01        9.29     25.62 o 
 -10   6  15       17.16        1.83     20.24 o 
  -9   6  15        2.43       -1.01     26.54 o 
  -8   6  15        0.70        7.86     17.73 o 
  -7   6  15       13.09       32.00     18.20 o 
  -6   6  15       11.94       24.12     11.58 o 
  -5   6  15      152.90      126.13     12.47 o 
  -4   6  15      172.44      115.11     15.11 o 
  -3   6  15        1.49        6.63      9.22 o 
  -2   6  15        0.31        0.34     10.20 o 
  -1   6  15       43.38       33.02     10.65 o 
   0   6  15       49.26       57.21     14.87 o 
   1   6  15       66.15       62.05     17.32 o 
   2   6  15      498.95      468.56     23.73 o 
   3   6  15        2.61       -9.01     29.20 o 
   4   6  15        3.17      -15.85     29.16 o 
   5   6  15        2.79      -11.77     29.33 o 
 -10   7  15       10.21      -19.99     32.45 o 
  -9   7  15       21.64       20.36     18.73 o 
  -8   7  15       15.79       33.37     15.03 o 
  -7   7  15      167.43      153.53     16.83 o 
  -6   7  15      549.97      564.59     18.70 o 
  -5   7  15     1272.74     1295.73     29.07 o 
  -4   7  15      434.77      430.47     15.90 o 
  -3   7  15       94.23       86.82     13.28 o 
  -2   7  15       28.24       23.58     10.36 o 
  -1   7  15      303.92      390.44     20.08 o 
   0   7  15      522.01      522.05     22.54 o 
   1   7  15       44.77       48.91     16.82 o 
   2   7  15       91.87       66.87     23.29 o 
   3   7  15      183.53      163.77     43.19 o 
   4   7  15      168.43      120.40     36.51 o 
   5   7  15      172.87      143.34     47.72 o 
 -10   8  15       11.49       32.40     24.07 o 
  -9   8  15        1.36       35.74     20.77 o 
  -8   8  15        0.13       -1.06     16.07 o 
  -7   8  15        1.81       23.12     17.98 o 
  -6   8  15       17.89       34.96     18.84 o 
  -5   8  15       99.55       67.77     14.25 o 
  -4   8  15        3.46        5.35     12.33 o 
  -3   8  15        0.35      -10.51     14.74 o 
  -2   8  15        6.64        3.12     16.54 o 
  -1   8  15       38.06       32.15     14.64 o 
   0   8  15      186.77      160.62     19.48 o 
   1   8  15      365.70      357.73     29.36 o 
   2   8  15       28.57       30.39     30.15 o 
   3   8  15       16.96       19.35     32.78 o 
   4   8  15        0.11      -27.11     28.90 o 
   5   8  15       10.78        2.20     28.86 o 
  -9   9  15       41.11        7.94     47.51 o 
  -8   9  15       12.20       31.87     19.16 o 
  -7   9  15        2.60       35.15     32.56 o 
  -6   9  15       10.50       22.50     20.46 o 
  -5   9  15      239.95      269.82     37.61 o 
  -4   9  15       87.71       46.78     16.38 o 
  -3   9  15        0.13       30.91     16.03 o 
  -2   9  15       40.43       52.44     14.73 o 
  -1   9  15      189.68      231.17     18.92 o 
   0   9  15      303.81      348.04     47.29 o 
   1   9  15       86.73       44.47     21.35 o 
   2   9  15      144.09      129.37     25.90 o 
   3   9  15        6.86       14.29     43.04 o 
   4   9  15       33.48       32.34     35.33 o 
  -9  10  15        1.44       26.43     29.09 o 
  -8  10  15        5.80       81.30     22.48 o 
  -7  10  15        3.11       28.16     28.30 o 
  -6  10  15        0.09        9.13     18.66 o 
  -5  10  15       18.73       24.83     18.53 o 
  -4  10  15        0.56        1.25     15.55 o 
  -3  10  15        9.83       36.55     15.89 o 
  -2  10  15        1.95      -17.45     17.45 o 
  -1  10  15        0.48       -5.34     18.51 o 
   0  10  15        0.01       -3.28     16.14 o 
   1  10  15        2.16        0.29     17.30 o 
   2  10  15        9.36       49.26     26.29 o 
   3  10  15       48.30      102.84     39.10 o 
   4  10  15        7.18       45.98     43.24 o 
  -8  11  15        0.12       22.22     23.17 o 
  -7  11  15       49.85       38.84     26.53 o 
  -6  11  15        8.24        9.87     18.07 o 
  -5  11  15      154.15      108.69     24.79 o 
  -4  11  15      249.10      120.78     22.11 o 
  -3  11  15       86.41       23.63     19.75 o 
  -2  11  15       33.06       42.79     26.79 o 
  -1  11  15      118.15      117.21     23.48 o 
   0  11  15       23.25       19.74     24.21 o 
   1  11  15       22.05       67.87     25.84 o 
   2  11  15       24.68       29.55     24.41 o 
   3  11  15        0.72       36.11     30.85 o 
  -7  12  15        4.74       61.08     27.39 o 
  -6  12  15        1.23       21.21     25.50 o 
  -5  12  15       14.18        4.90     24.40 o 
  -4  12  15        4.47        3.42     19.21 o 
  -3  12  15       18.58       12.92     22.77 o 
  -2  12  15       11.93       15.27     19.12 o 
  -1  12  15        4.53       16.88     28.50 o 
   0  12  15       14.62       58.26     40.57 o 
   1  12  15        1.98       36.14     25.55 o 
   2  12  15       17.95      -28.51     28.51 o 
  -6  13  15       25.82       19.58     26.25 o 
  -5  13  15       31.46        0.54     34.04 o 
  -4  13  15       13.19      108.09     41.96 o 
  -3  13  15        3.87        5.47     23.13 o 
  -2  13  15       35.19       22.71     23.69 o 
  -1  13  15       47.70       66.28     27.01 o 
   0  13  15       38.17       79.73     33.84 o 
   1  13  15       37.30       82.45     33.59 o 
  -4  14  15       22.99       27.25     26.45 o 
  -3  14  15        2.19       10.21     23.51 o 
  -2  14  15       46.22      152.28     34.45 o 
  -1  14  15        2.45       57.65     30.72 o 
 -11   0  16       29.94       17.04     20.76 o 
 -10   0  16       21.81       41.50     27.39 o 
  -9   0  16       20.35       17.67     15.09 o 
  -8   0  16      716.96      754.35     32.18 o 
  -7   0  16     1128.84     1311.31    137.76 o 
  -6   0  16     2055.20     1965.02    100.72 o 
  -5   0  16      727.70      788.22     64.98 o 
  -4   0  16      642.37      561.44     59.78 o 
  -3   0  16     2402.79     2119.68     96.17 o 
  -2   0  16     2133.65     2136.16     34.36 o 
  -1   0  16     1984.63     2000.91     47.51 o 
   0   0  16     1132.74     1106.36     49.07 o 
   1   0  16     3450.18     3515.35     69.36 o 
   2   0  16      892.30      993.95     88.05 o 
   3   0  16     1365.69     1358.75     66.28 o 
   4   0  16      406.06      475.01     43.54 o 
   5   0  16       65.92       35.96     24.52 o 
   6   0  16       34.62      131.91     64.33 o 
 -11   1  16        0.94      -10.57     15.10 o 
 -10   1  16        0.22       37.73     15.55 o 
  -9   1  16        1.20        2.73     10.59 o 
  -8   1  16       27.25       18.85      9.61 o 
  -7   1  16        6.21       14.60      6.32 o 
  -6   1  16      629.05      689.05    116.32 o 
  -5   1  16       11.35       28.59     27.57 o 
  -4   1  16       21.94       21.61     26.42 o 
  -3   1  16       62.40       48.07     33.27 o 
  -2   1  16       14.86       15.53      9.30 o 
  -1   1  16        3.60       14.19      7.69 o 
   0   1  16      144.84      128.35     13.76 o 
   1   1  16      631.88      697.96     24.95 o 
   2   1  16      255.34      261.07     20.72 o 
   3   1  16        0.07       -6.94     22.61 o 
   4   1  16        0.81       14.16     21.50 o 
   5   1  16        2.41       41.05     35.80 o 
   6   1  16       20.97       55.88     66.93 o 
 -11   2  16        2.52       -7.16     16.75 o 
 -10   2  16       12.78       18.09     13.85 o 
  -9   2  16       96.93       61.55     11.53 o 
  -8   2  16      533.59      551.22     19.15 o 
  -7   2  16      765.18      695.33     56.46 o 
  -6   2  16        4.27       12.96     26.05 o 
  -5   2  16       87.34       68.61     28.70 o 
  -4   2  16      172.98      103.12     31.23 o 
  -3   2  16     1940.78     2025.42     67.54 o 
  -2   2  16     2178.32     2159.93     26.53 o 
  -1   2  16     1036.29     1094.78     24.15 o 
   0   2  16       87.19      100.21     14.44 o 
   1   2  16      553.72      569.65     30.65 o 
   2   2  16     1360.80     1392.24     30.93 o 
   3   2  16     1750.56     1694.77     58.88 o 
   4   2  16      432.18      438.46     43.92 o 
   5   2  16       60.31       89.02     38.34 o 
 -11   3  16        0.61        4.08     15.93 o 
 -10   3  16        2.41       35.12     18.78 o 
  -9   3  16        0.19       29.00     13.06 o 
  -8   3  16       15.92        4.64      9.36 o 
  -7   3  16      268.93      270.28     23.20 o 
  -6   3  16       86.69       76.19     16.72 o 
  -5   3  16      200.04      221.04     29.20 o 
  -4   3  16       56.67       52.36     34.68 o 
  -3   3  16        0.99        2.41     11.77 o 
  -2   3  16      123.01      136.54      7.32 o 
  -1   3  16       53.10       38.40     13.87 o 
   0   3  16      277.30      288.24     16.57 o 
   1   3  16        8.95       30.77     14.21 o 
   2   3  16       38.22       39.61     17.40 o 
   3   3  16       61.04       61.46     21.96 o 
   4   3  16       10.92        9.70     17.13 o 
   5   3  16        6.14      -14.95     47.44 o 
 -11   4  16        1.02       34.22     20.60 o 
 -10   4  16        9.94       63.57     24.62 o 
  -9   4  16      100.15       76.67     15.30 o 
  -8   4  16      169.80      135.19     16.88 o 
  -7   4  16       78.56       71.45     13.95 o 
  -6   4  16       33.92       37.36     10.30 o 
  -5   4  16       52.69       26.73      8.52 o 
  -4   4  16      661.75      629.71     19.23 o 
  -3   4  16      708.13      784.99     16.56 o 
  -2   4  16     2151.77     2136.53     34.47 o 
  -1   4  16      690.12      719.06     24.36 o 
   0   4  16       72.30       56.01     15.89 o 
   1   4  16       19.23        2.59     14.82 o 
   2   4  16     1407.57     1542.07     38.83 o 
   3   4  16     1276.69     1210.56     44.27 o 
   4   4  16      349.22      370.70     28.79 o 
   5   4  16       12.59      -73.68     78.94 o 
 -11   5  16        0.94       33.72     21.05 o 
 -10   5  16        0.85        6.62     19.98 o 
  -9   5  16        5.42       20.79     18.80 o 
  -8   5  16        7.65       33.21     35.10 o 
  -7   5  16       23.02       28.86     14.14 o 
  -6   5  16       52.23       29.39     11.40 o 
  -5   5  16        0.01        3.04      7.33 o 
  -4   5  16       83.22       68.31      7.46 o 
  -3   5  16       17.93       12.83      7.72 o 
  -2   5  16        4.02        7.38      8.24 o 
  -1   5  16        0.37       -7.88     11.83 o 
   0   5  16      249.20      252.07     20.54 o 
   1   5  16      301.55      324.98     25.16 o 
   2   5  16        2.87       27.61     17.29 o 
   3   5  16        0.06        7.68     20.66 o 
   4   5  16        1.98      -24.03     33.32 o 
   5   5  16        3.06       33.90     30.70 o 
 -10   6  16       13.55       36.06     27.67 o 
  -9   6  16       48.22       29.59     20.07 o 
  -8   6  16       40.93       54.25     19.51 o 
  -7   6  16      197.57      220.82     15.54 o 
  -6   6  16       85.81       83.06     12.18 o 
  -5   6  16       55.48       46.51     13.23 o 
  -4   6  16      235.47      227.55     23.80 o 
  -3   6  16      818.75      885.82     23.71 o 
  -2   6  16      526.70      512.13     18.36 o 
  -1   6  16      146.60      210.99     27.36 o 
   0   6  16       35.74       27.16     15.08 o 
   1   6  16       12.18       10.22     20.36 o 
   2   6  16       81.57       85.87     19.90 o 
   3   6  16      439.51      444.64     30.78 o 
   4   6  16      165.03      137.91     32.15 o 
   5   6  16       42.91       16.97     39.99 o 
 -10   7  16        0.84        7.10     18.07 o 
  -9   7  16       11.31       50.67     43.70 o 
  -8   7  16       32.02       88.10     36.43 o 
  -7   7  16       19.10        9.23     14.51 o 
  -6   7  16        4.86       10.53     19.01 o 
  -5   7  16      117.80      100.41     15.76 o 
  -4   7  16        3.66        8.25     10.06 o 
  -3   7  16       88.54       86.12     14.14 o 
  -2   7  16       18.61       11.42     10.40 o 
  -1   7  16       91.22       67.93     14.39 o 
   0   7  16        3.38       23.52     17.34 o 
   1   7  16      147.60       98.46     30.39 o 
   2   7  16       73.03       43.46     29.62 o 
   3   7  16        2.29       -9.52     31.76 o 
   4   7  16        2.68       48.14     29.02 o 
   5   7  16        9.34       42.24     54.58 o 
 -10   8  16       22.20       34.07     39.28 o 
  -9   8  16        0.67       37.47     27.76 o 
  -8   8  16       14.97       51.93     17.62 o 
  -7   8  16       11.01       63.27     18.37 o 
  -6   8  16       11.57       15.57     18.29 o 
  -5   8  16      103.71       67.79     13.21 o 
  -4   8  16       34.31       26.11     13.79 o 
  -3   8  16      361.47      444.86     30.11 o 
  -2   8  16      229.80      245.47     31.40 o 
  -1   8  16       71.04       65.22     17.20 o 
   0   8  16       94.46       66.27     20.23 o 
   1   8  16        0.22       22.50     19.47 o 
   2   8  16      228.87      242.65     35.15 o 
   3   8  16      302.28      271.32     44.49 o 
   4   8  16      157.45      164.98     41.07 o 
  -9   9  16        0.34       65.55     30.27 o 
  -8   9  16        0.31       31.07     31.63 o 
  -7   9  16        5.09       49.24     17.61 o 
  -6   9  16        6.30      -14.32     19.72 o 
  -5   9  16       32.29       37.45     16.38 o 
  -4   9  16       46.00       25.80     15.86 o 
  -3   9  16       26.15       53.50     16.90 o 
  -2   9  16       19.49       14.08     14.74 o 
  -1   9  16        4.98        4.04     14.96 o 
   0   9  16        1.89       17.82     18.85 o 
   1   9  16       11.22       30.42     26.14 o 
   2   9  16        9.90       10.63     31.73 o 
   3   9  16       17.57       23.51     30.06 o 
   4   9  16       25.39       88.24     35.48 o 
  -9  10  16        0.55       31.14     22.21 o 
  -8  10  16       42.43       44.64     33.44 o 
  -7  10  16       22.80       47.72     19.81 o 
  -6  10  16        0.81       -3.16     18.38 o 
  -5  10  16       32.34       26.43     17.91 o 
  -4  10  16       35.90        0.55     16.80 o 
  -3  10  16       58.31       47.82     16.66 o 
  -2  10  16       13.01       12.78     18.69 o 
  -1  10  16       70.67       60.72     26.46 o 
   0  10  16        0.06       -2.02     16.46 o 
   1  10  16       41.89       79.63     28.98 o 
   2  10  16       79.52      141.19     35.88 o 
   3  10  16        6.45       67.29     35.86 o 
  -8  11  16        1.48      -10.18     30.71 o 
  -7  11  16       12.86        4.01     21.56 o 
  -6  11  16        0.32       16.31     19.61 o 
  -5  11  16        1.80      -10.36     18.63 o 
  -4  11  16       33.55       28.09     20.32 o 
  -3  11  16       14.38       26.26     20.69 o 
  -2  11  16       43.22       36.78     22.43 o 
  -1  11  16       34.64       17.49     20.80 o 
   0  11  16        8.87       34.82     28.45 o 
   1  11  16        0.01       -0.30     45.26 o 
   2  11  16       15.07       29.74     27.91 o 
  -7  12  16        1.09       -1.90     27.16 o 
  -6  12  16        6.77       74.25     31.24 o 
  -5  12  16       17.95       15.54     22.68 o 
  -4  12  16        1.64       -6.89     20.64 o 
  -3  12  16        0.48      -13.19     27.47 o 
  -2  12  16       14.25       13.38     19.47 o 
  -1  12  16       61.24      122.77     31.64 o 
   0  12  16        0.40       68.87     24.46 o 
   1  12  16        1.03       -3.85     28.98 o 
  -6  13  16        0.18       90.97     59.13 o 
  -5  13  16        1.98       45.46     26.05 o 
  -4  13  16        7.18       39.77     29.84 o 
  -3  13  16        0.35       69.19     26.83 o 
  -2  13  16        2.57      110.13     56.82 o 
  -1  13  16        1.03       27.03     22.38 o 
   0  13  16        9.74      102.33     25.72 o 
 -11   1  17       33.90       78.93     45.95 o 
 -10   1  17       31.64       51.62     19.37 o 
  -9   1  17       58.64       39.35     12.11 o 
  -8   1  17       34.79       23.08      6.03 o 
  -7   1  17       21.63       -5.24     36.01 o 
  -6   1  17       24.52       11.05     40.29 o 
  -5   1  17      632.79      774.44     49.38 o 
  -4   1  17     1314.73     1518.29     74.00 o 
  -3   1  17      296.88      389.87     38.82 o 
  -2   1  17      745.33      676.06     13.46 o 
  -1   1  17      581.07      572.47     19.08 o 
   0   1  17      303.46      331.09     17.16 o 
   1   1  17     1072.90     1078.53     26.69 o 
   2   1  17      374.08      387.78     18.74 o 
   3   1  17        0.15        2.64     14.44 o 
   4   1  17      201.13      181.89     20.81 o 
   5   1  17      190.39      152.29     44.78 o 
 -11   2  17        0.86       34.64     35.04 o 
 -10   2  17        4.11       12.75     13.62 o 
  -9   2  17       11.86        9.56     11.51 o 
  -8   2  17        3.40        4.40      5.10 o 
  -7   2  17        2.56       11.01     24.82 o 
  -6   2  17       72.88       64.95     30.06 o 
  -5   2  17       31.14       -1.30     27.11 o 
  -4   2  17       38.23       30.37     56.21 o 
  -3   2  17       12.02       31.61     27.56 o 
  -2   2  17       31.28       34.72      6.45 o 
  -1   2  17        0.21        4.04      9.34 o 
   0   2  17       55.67       47.04     15.36 o 
   1   2  17       31.06       43.66     13.25 o 
   2   2  17        4.67        7.70     15.63 o 
   3   2  17        7.17        6.95     14.75 o 
   4   2  17        2.05        6.04     21.15 o 
   5   2  17       31.08       82.53     62.38 o 
 -11   3  17       59.28      172.36     54.52 o 
 -10   3  17        9.33       -6.41     30.47 o 
  -9   3  17      109.38       58.15     13.06 o 
  -8   3  17       34.45       22.46      9.03 o 
  -7   3  17      316.80      262.99     12.57 o 
  -6   3  17      309.77      246.55     37.27 o 
  -5   3  17      117.92      160.55     33.55 o 
  -4   3  17     1170.89     1222.69     48.13 o 
  -3   3  17      125.70      139.99     13.63 o 
  -2   3  17      123.20      128.90      9.57 o 
  -1   3  17      450.70      503.53     21.35 o 
   0   3  17      581.30      620.78     38.42 o 
   1   3  17      358.36      368.40     21.67 o 
   2   3  17       28.18       25.29     16.43 o 
   3   3  17        1.97        9.77     16.49 o 
   4   3  17      144.69      123.17     26.06 o 
   5   3  17      277.01      257.32     74.08 o 
 -11   4  17        0.94       51.98     48.09 o 
 -10   4  17        2.51       63.27     26.28 o 
  -9   4  17       15.50       18.48     19.53 o 
  -8   4  17       10.06       19.91     19.34 o 
  -7   4  17       13.10       17.52      5.95 o 
  -6   4  17      300.63      265.71     39.65 o 
  -5   4  17       32.90       12.45      9.89 o 
  -4   4  17      210.90      144.02     40.25 o 
  -3   4  17        0.76        2.97      5.69 o 
  -2   4  17       44.41       45.53     10.03 o 
  -1   4  17        3.14       -0.40     11.23 o 
   0   4  17        2.63       -7.99     16.04 o 
   1   4  17      121.72      121.99     20.07 o 
   2   4  17       39.84       60.53     30.67 o 
   3   4  17       10.03       18.84     17.84 o 
   4   4  17        4.55       -1.02     32.10 o 
   5   4  17       11.21       -4.34     30.83 o 
 -11   5  17       32.82      108.68     41.06 o 
 -10   5  17       15.23       47.96     55.41 o 
  -9   5  17       93.33      107.74     46.95 o 
  -8   5  17       23.43       18.02     17.46 o 
  -7   5  17       35.62       29.92     10.35 o 
  -6   5  17      159.15      122.59      9.30 o 
  -5   5  17      353.91      338.05     20.37 o 
  -4   5  17      918.98      861.79     23.76 o 
  -3   5  17      175.52      176.27     14.34 o 
  -2   5  17       51.47       56.83      9.46 o 
  -1   5  17      357.78      351.81     23.26 o 
   0   5  17     1002.61     1021.70     29.74 o 
   1   5  17     1311.31     1254.48     49.68 o 
   2   5  17       34.57       51.84     21.45 o 
   3   5  17        0.01       -6.63     23.09 o 
   4   5  17       97.45       83.19     33.44 o 
   5   5  17       77.77       87.77     44.28 o 
 -10   6  17        5.62       81.97     40.52 o 
  -9   6  17        5.96       25.66     17.69 o 
  -8   6  17        0.13       16.62     16.98 o 
  -7   6  17       35.51       19.38     15.46 o 
  -6   6  17       27.91       11.31     10.45 o 
  -5   6  17       44.92       34.10     11.95 o 
  -4   6  17       76.02       56.41     12.74 o 
  -3   6  17        6.67       19.87      9.85 o 
  -2   6  17        6.57       18.58     13.56 o 
  -1   6  17       47.03       54.61     12.67 o 
   0   6  17       61.94       69.41     17.10 o 
   1   6  17       87.64       88.87     22.43 o 
   2   6  17       18.38       17.36     16.56 o 
   3   6  17       27.20       37.22     31.68 o 
   4   6  17        2.65       25.55     32.13 o 
 -10   7  17       47.99       54.50     22.18 o 
  -9   7  17       39.25       38.65     19.82 o 
  -8   7  17        7.88       49.15     17.11 o 
  -7   7  17      112.00       99.55     13.94 o 
  -6   7  17      167.65      166.77     24.13 o 
  -5   7  17      302.80      331.30     28.38 o 
  -4   7  17       28.20       34.84     11.73 o 
  -3   7  17      127.90      128.12     20.31 o 
  -2   7  17       21.32       26.64     11.11 o 
  -1   7  17      607.78      589.24     24.26 o 
   0   7  17      476.42      521.75     22.32 o 
   1   7  17      429.19      280.01     63.42 o 
   2   7  17       18.46       26.46     26.17 o 
   3   7  17        8.16      -12.03     21.85 o 
   4   7  17       84.06       72.99     35.17 o 
  -9   8  17        3.18       44.54     27.75 o 
  -8   8  17        2.70       96.25     24.10 o 
  -7   8  17       30.77       57.20     26.38 o 
  -6   8  17        0.05       49.92     24.57 o 
  -5   8  17       79.75       78.66     20.56 o 
  -4   8  17       35.22       32.50     14.58 o 
  -3   8  17       11.34        6.20     13.84 o 
  -2   8  17        0.01       -9.67     16.95 o 
  -1   8  17        0.09       -2.12     16.00 o 
   0   8  17       14.44       35.11     23.91 o 
   1   8  17        7.84        6.84     22.46 o 
   2   8  17        1.00        6.95     28.65 o 
   3   8  17       10.69      -11.44     36.70 o 
  -9   9  17        3.65       39.56     27.36 o 
  -8   9  17        4.66       24.93     19.59 o 
  -7   9  17       29.84       38.34     15.36 o 
  -6   9  17      148.16      160.44     20.91 o 
  -5   9  17      347.75      365.93     24.74 o 
  -4   9  17       75.57       62.12     18.85 o 
  -3   9  17       77.82       62.65     17.70 o 
  -2   9  17        8.29      -11.57     15.70 o 
  -1   9  17      292.87      313.26     27.17 o 
   0   9  17      211.30      181.46     29.39 o 
   1   9  17       52.71       29.23     21.94 o 
   2   9  17      156.29      138.39     34.87 o 
   3   9  17       25.89       48.80     38.31 o 
  -8  10  17        5.30       42.81     30.08 o 
  -7  10  17        4.03       -1.96     20.15 o 
  -6  10  17        3.14       14.41     21.03 o 
  -5  10  17       17.04       22.21     18.97 o 
  -4  10  17        0.18       33.31     24.48 o 
  -3  10  17        7.51        3.63     15.71 o 
  -2  10  17       27.02       18.68     16.07 o 
  -1  10  17       12.90       10.79     27.83 o 
   0  10  17       46.12       14.68     20.92 o 
   1  10  17        0.94        4.69     23.11 o 
   2  10  17        2.70        9.12     28.69 o 
  -7  11  17        4.39      -12.12     21.06 o 
  -6  11  17       29.60       44.55     23.34 o 
  -5  11  17      170.02       91.54     21.80 o 
  -4  11  17       40.94        5.76     19.18 o 
  -3  11  17        0.30       31.66     23.50 o 
  -2  11  17       12.47       -3.28     23.31 o 
  -1  11  17       50.81       46.84     19.87 o 
   0  11  17       55.91       76.12     23.84 o 
   1  11  17       56.64       60.35     27.24 o 
  -6  12  17        0.10       -3.11     19.89 o 
  -5  12  17        8.91       22.78     22.02 o 
  -4  12  17       17.25       10.73     21.11 o 
  -3  12  17        2.00       58.16     38.83 o 
  -2  12  17        1.35       34.63     26.60 o 
  -1  12  17        2.32       19.73     27.60 o 
   0  12  17        0.20       44.55     24.54 o 
  -5  13  17        2.50        1.95     76.68 o 
  -4  13  17        6.45       53.71     29.65 o 
  -3  13  17        2.07       16.31     41.45 o 
  -2  13  17        2.01       79.99     43.21 o 
  -1  13  17       28.69       87.58     51.32 o 
 -11   0  18        0.69        5.85     46.79 o 
 -10   0  18        2.06      -47.44     51.33 o 
  -9   0  18       93.11       58.48     51.33 o 
  -8   0  18      289.83      188.44     59.13 o 
  -7   0  18      112.44      207.29     95.52 o 
  -6   0  18        4.50      -26.64     73.43 o 
  -5   0  18        3.67       -5.85     40.94 o 
  -4   0  18      218.29      232.63     89.02 o 
  -3   0  18      893.28      952.62     74.73 o 
  -2   0  18      570.82      557.49     76.90 o 
  -1   0  18      428.98      538.72     25.10 o 
   0   0  18       61.35       71.59     18.11 o 
   1   0  18       50.15       57.86     20.07 o 
   2   0  18      407.31      412.63     50.69 o 
   3   0  18      511.88      575.73     82.53 o 
   4   0  18      280.77      226.78     42.24 o 
 -11   1  18        0.02      -55.56     64.98 o 
 -10   1  18        0.20       86.23     46.79 o 
  -9   1  18        1.71       48.31     42.20 o 
  -8   1  18       19.10       16.13     40.53 o 
  -7   1  18        3.44        1.37     37.49 o 
  -6   1  18        0.65       47.61     64.33 o 
  -5   1  18       37.35       58.49     31.93 o 
  -4   1  18       11.22       14.11     35.01 o 
  -3   1  18        9.66        9.17     27.56 o 
  -2   1  18      103.94       89.66      8.43 o 
  -1   1  18        0.66       -4.29      8.73 o 
   0   1  18       12.51       39.25     10.79 o 
   1   1  18        2.26       12.35     12.70 o 
   2   1  18       27.06       33.72     23.72 o 
   3   1  18       12.33       28.40     22.23 o 
   4   1  18        3.67       -7.02     25.97 o 
   5   1  18        3.37      -31.84     52.63 o 
 -11   2  18        1.34       64.37     39.32 o 
 -10   2  18        0.18      -33.62     35.30 o 
  -9   2  18       84.05      209.86    118.92 o 
  -8   2  18       99.66       78.90     37.60 o 
  -7   2  18      500.41      506.89     50.77 o 
  -6   2  18      185.65      243.65     40.43 o 
  -5   2  18        1.06        3.78     28.72 o 
  -4   2  18      148.58      132.92     35.80 o 
  -3   2  18     1452.17     1448.50    135.16 o 
  -2   2  18      268.43      293.05      9.96 o 
  -1   2  18      210.05      227.05     33.82 o 
   0   2  18      245.90      281.12     21.28 o 
   1   2  18      158.53      151.81     18.99 o 
   2   2  18      170.84      137.48     22.40 o 
   3   2  18      465.72      504.15     32.33 o 
   4   2  18      177.74      130.46     31.97 o 
   5   2  18       80.18       73.72     33.79 o 
 -11   3  18        0.14      154.65     55.88 o 
 -10   3  18        1.56       92.47     36.41 o 
  -9   3  18       15.68      122.67     61.76 o 
  -8   3  18       11.71        5.18      9.64 o 
  -7   3  18        0.43        4.03     25.85 o 
  -6   3  18      143.13      119.31     30.99 o 
  -5   3  18        2.28      -11.27     32.12 o 
  -4   3  18        5.91        7.66     29.17 o 
  -3   3  18        7.17        3.87     10.80 o 
  -2   3  18       13.30       29.05      8.10 o 
  -1   3  18      329.29      318.24     28.74 o 
   0   3  18      116.83      113.31     17.62 o 
   1   3  18      227.31      221.27     21.97 o 
   2   3  18        7.14        9.80     16.46 o 
   3   3  18        0.01       -5.05     20.09 o 
   4   3  18        0.20       31.26     26.66 o 
 -11   4  18        7.17      165.78     56.95 o 
 -10   4  18       14.41      185.85     95.52 o 
  -9   4  18       58.23       48.95     23.19 o 
  -8   4  18       46.91       27.68     13.36 o 
  -7   4  18      165.52      201.51     33.78 o 
  -6   4  18        2.35      -20.36     31.24 o 
  -5   4  18       42.15       30.26     34.59 o 
  -4   4  18       93.13       60.46     16.51 o 
  -3   4  18      981.37      859.68     57.25 o 
  -2   4  18      704.28      704.34     32.94 o 
  -1   4  18      186.62      207.73     26.08 o 
   0   4  18      552.63      582.27     27.47 o 
   1   4  18       21.71       11.71     17.00 o 
   2   4  18      173.09      168.11     21.78 o 
   3   4  18      387.53      373.64     47.36 o 
   4   4  18      139.70       86.07     34.52 o 
 -10   5  18        3.28       41.60     38.71 o 
  -9   5  18        3.95       41.84     25.14 o 
  -8   5  18        0.19      -11.17     16.77 o 
  -7   5  18      121.82       84.73     12.31 o 
  -6   5  18       22.95        7.73     18.67 o 
  -5   5  18       10.86       -3.14     11.50 o 
  -4   5  18        6.98        6.57     13.37 o 
  -3   5  18       77.43       55.18     12.21 o 
  -2   5  18        8.74       25.05      9.88 o 
  -1   5  18       62.48       60.19     12.44 o 
   0   5  18      242.08      215.87     18.83 o 
   1   5  18       11.26       13.94     18.18 o 
   2   5  18       15.72       -7.25     22.23 o 
   3   5  18        5.85        9.25     19.91 o 
   4   5  18       17.60        6.34     33.96 o 
 -10   6  18        0.26      160.50     96.17 o 
  -9   6  18       37.61       13.36     36.10 o 
  -8   6  18      189.67      124.25     56.24 o 
  -7   6  18      143.04      137.12     25.08 o 
  -6   6  18       72.98       54.90      9.84 o 
  -5   6  18        1.94        0.82      7.77 o 
  -4   6  18       36.72       16.21     11.41 o 
  -3   6  18      457.13      457.04     21.44 o 
  -2   6  18      502.34      526.24     24.49 o 
  -1   6  18       60.01       95.83     16.29 o 
   0   6  18       35.62       25.32     16.63 o 
   1   6  18        9.02        9.16     17.95 o 
   2   6  18      311.98      268.88     56.37 o 
   3   6  18      247.44      171.28     34.55 o 
   4   6  18      195.21      145.73     38.61 o 
 -10   7  18        0.73       92.52     89.67 o 
  -9   7  18        6.76      139.24     75.40 o 
  -8   7  18       17.11      114.55     63.68 o 
  -7   7  18        7.15        6.67     16.83 o 
  -6   7  18       36.50       18.58     10.86 o 
  -5   7  18        7.69        6.58      9.32 o 
  -4   7  18        0.18       -5.86     12.21 o 
  -3   7  18        2.78        2.48     11.58 o 
  -2   7  18       50.84       23.39     13.32 o 
  -1   7  18        9.40        7.47     15.95 o 
   0   7  18       55.47       37.35     19.03 o 
   1   7  18       45.93        5.35     18.00 o 
   2   7  18        8.25       32.63     22.98 o 
   3   7  18        2.06        9.02     31.96 o 
  -9   8  18       12.64       84.89     34.30 o 
  -8   8  18       87.81      172.71     46.22 o 
  -7   8  18       31.83       57.25     20.54 o 
  -6   8  18       48.93       33.55     13.78 o 
  -5   8  18       39.91       21.90     15.29 o 
  -4   8  18       95.34       90.95     17.08 o 
  -3   8  18       91.14       89.45     18.06 o 
  -2   8  18      121.22      123.14     28.98 o 
  -1   8  18      363.56      399.01     49.52 o 
   0   8  18       91.61       86.00     21.91 o 
   1   8  18        5.75       23.12     25.30 o 
   2   8  18      134.17      122.84     34.38 o 
   3   8  18      121.13      128.62     51.67 o 
  -9   9  18        0.93        8.89     69.85 o 
  -8   9  18        0.70       41.48     46.74 o 
  -7   9  18       50.05       40.28     41.32 o 
  -6   9  18        0.06       17.26     16.09 o 
  -5   9  18       20.91       10.40     14.59 o 
  -4   9  18        4.88        0.92     15.25 o 
  -3   9  18        2.75       21.01     25.89 o 
  -2   9  18       12.01       11.27     16.36 o 
  -1   9  18       27.64       25.31     19.61 o 
   0   9  18        0.43      -14.32     27.16 o 
   1   9  18       21.92       33.90     30.25 o 
   2   9  18       25.97       78.45     56.10 o 
  -8  10  18       70.47       89.91     30.20 o 
  -7  10  18        4.06       35.92     33.04 o 
  -6  10  18       10.49       24.99     28.05 o 
  -5  10  18        7.40       13.54     19.37 o 
  -4  10  18        6.37       -3.32     19.43 o 
  -3  10  18       40.02       49.00     18.16 o 
  -2  10  18      148.62      166.18     33.11 o 
  -1  10  18      209.78      170.19     38.80 o 
   0  10  18        5.41       36.49     23.07 o 
   1  10  18        1.06       -8.41     24.10 o 
   2  10  18       12.61      198.19     69.53 o 
  -7  11  18       22.54       44.96     28.47 o 
  -6  11  18        0.14       -6.35     22.05 o 
  -5  11  18       59.71       34.21     19.61 o 
  -4  11  18        7.87        6.92     21.91 o 
  -3  11  18        1.30       42.11     24.87 o 
  -2  11  18       16.43       45.27     29.30 o 
  -1  11  18        6.36       12.20     20.23 o 
   0  11  18        0.16       45.78     24.67 o 
   1  11  18        4.62       39.87     29.52 o 
  -5  12  18        4.30        8.21     20.51 o 
  -4  12  18        3.88       -2.40     19.99 o 
  -3  12  18        2.05       33.66     38.14 o 
  -2  12  18       43.76      148.00     32.25 o 
  -1  12  18       11.81       67.00     41.74 o 
 -11   1  19       59.88      230.18     56.65 o 
 -10   1  19       70.52      138.14     51.16 o 
  -9   1  19       40.56       37.38     44.81 o 
  -8   1  19      103.40       81.47     46.63 o 
  -7   1  19       10.37       43.18     43.28 o 
  -6   1  19      252.01      226.28     51.08 o 
  -5   1  19      202.18      202.86     40.89 o 
  -4   1  19     1241.60     1269.20     76.36 o 
  -3   1  19      173.73      170.08     37.64 o 
  -2   1  19       52.25       43.05      6.01 o 
  -1   1  19      211.97      222.46     11.11 o 
   0   1  19      897.62      900.37     25.50 o 
   1   1  19      733.79      743.20     36.13 o 
   2   1  19      537.33      519.95     33.47 o 
   3   1  19       23.74       13.99     18.53 o 
   4   1  19       18.22       32.11     60.11 o 
 -11   2  19        0.36       63.60    105.92 o 
 -10   2  19        2.46      -11.44     44.55 o 
  -9   2  19        0.00      -27.37     44.97 o 
  -8   2  19       57.56       11.17     38.74 o 
  -7   2  19        0.15        1.13     63.68 o 
  -6   2  19      129.20      126.67     38.82 o 
  -5   2  19        0.04      -29.47     39.12 o 
  -4   2  19       25.79       40.90     34.21 o 
  -3   2  19       47.38       35.60     38.71 o 
  -2   2  19        0.01        1.85      8.13 o 
  -1   2  19        4.20       -7.88      9.49 o 
   0   2  19      103.27       95.40     15.60 o 
   1   2  19        7.50       24.10     16.81 o 
   2   2  19       91.97       76.76     16.64 o 
   3   2  19        3.07        8.72     24.64 o 
   4   2  19        7.49       13.18     34.51 o 
 -10   3  19       93.27      112.42     57.83 o 
  -9   3  19       51.07       14.02     30.63 o 
  -8   3  19      102.01       77.93     33.30 o 
  -7   3  19        1.14       32.50     48.55 o 
  -6   3  19       43.27       57.81     34.01 o 
  -5   3  19      218.64      167.29     48.81 o 
  -4   3  19      513.62      698.83     52.82 o 
  -3   3  19      288.21      263.97     12.34 o 
  -2   3  19      119.18      104.67     13.13 o 
  -1   3  19      373.76      360.94     16.19 o 
   0   3  19      769.03      806.38     33.72 o 
   1   3  19     1176.84     1182.38     38.21 o 
   2   3  19      251.18      264.67     22.22 o 
   3   3  19        7.67       -8.84     24.80 o 
   4   3  19       26.05       28.46     28.51 o 
 -10   4  19        0.14       64.15     52.75 o 
  -9   4  19        1.36       48.74     52.63 o 
  -8   4  19       29.22       22.16     45.90 o 
  -7   4  19        8.49       13.65     79.93 o 
  -6   4  19        8.61      -29.26     29.26 o 
  -5   4  19        4.62       12.28     30.03 o 
  -4   4  19       14.05       24.05     29.84 o 
  -3   4  19        9.34       -2.94      9.79 o 
  -2   4  19        0.01       10.28     11.68 o 
  -1   4  19       10.41       26.10     11.80 o 
   0   4  19      289.55      246.80     19.55 o 
   1   4  19       83.08       78.64     18.90 o 
   2   4  19        0.11        5.54     16.33 o 
   3   4  19       13.06       30.00     20.12 o 
   4   4  19        0.36        6.49     29.75 o 
 -10   5  19       18.93      101.37     57.18 o 
  -9   5  19        2.68       10.84     37.27 o 
  -8   5  19       38.50       63.43     33.75 o 
  -7   5  19       20.70       16.41     16.20 o 
  -6   5  19      224.35      156.23     18.58 o 
  -5   5  19      146.37       87.90     39.69 o 
  -4   5  19      175.38      187.43     12.94 o 
  -3   5  19      104.18      101.49      8.82 o 
  -2   5  19        0.53        8.67     11.61 o 
  -1   5  19       25.74       15.62     11.58 o 
   0   5  19      463.56      497.91     22.47 o 
   1   5  19      497.56      492.23     73.53 o 
   2   5  19      162.60      168.88     26.53 o 
   3   5  19        1.03        6.71     24.15 o 
 -10   6  19        7.65       21.80     39.97 o 
  -9   6  19        5.82       67.58     55.88 o 
  -8   6  19       18.07       15.60     52.63 o 
  -7   6  19       13.56      -12.59     22.56 o 
  -6   6  19       21.62       12.38     13.30 o 
  -5   6  19       37.38       28.10     16.22 o 
  -4   6  19        3.68       15.79     16.30 o 
  -3   6  19        3.23       -0.21     11.80 o 
  -2   6  19      143.14      113.01     17.88 o 
  -1   6  19       20.64       15.31     14.51 o 
   0   6  19       76.80       82.56     16.27 o 
   1   6  19       24.68       -3.84     21.89 o 
   2   6  19        0.04        6.84     18.59 o 
   3   6  19       36.82       47.01     62.13 o 
  -9   7  19       21.79      105.20     46.26 o 
  -8   7  19        1.91      -35.67     59.46 o 
  -7   7  19        0.21       45.72     60.09 o 
  -6   7  19        0.47       -0.38     15.77 o 
  -5   7  19        6.11        5.48      9.83 o 
  -4   7  19      122.09       83.69     23.39 o 
  -3   7  19        3.44      -11.44     13.38 o 
  -2   7  19        9.04       -7.29     13.04 o 
  -1   7  19      204.35      214.57     28.04 o 
   0   7  19      254.70      257.26     26.04 o 
   1   7  19      158.22       86.51     19.45 o 
   2   7  19       45.89       13.96     24.91 o 
   3   7  19        3.01       -5.88     39.05 o 
  -9   8  19        0.64       66.28     62.38 o 
  -8   8  19       15.81       25.34     57.83 o 
  -7   8  19       10.65       -5.85     55.23 o 
  -6   8  19       38.96       40.51     20.94 o 
  -5   8  19        6.02       14.32     12.06 o 
  -4   8  19        0.94        4.58     12.51 o 
  -3   8  19        4.52       18.22     21.86 o 
  -2   8  19       23.64       11.58     19.84 o 
  -1   8  19       31.84       -3.80     20.02 o 
   0   8  19       18.33        0.97     17.81 o 
   1   8  19       19.08       16.24     25.57 o 
   2   8  19        9.87       35.70     34.52 o 
  -8   9  19       16.03        9.25     57.51 o 
  -7   9  19        0.21       36.45     33.47 o 
  -6   9  19        0.74       14.06     25.16 o 
  -5   9  19       52.48       29.16     15.49 o 
  -4   9  19      108.53       65.10     21.53 o 
  -3   9  19       25.98       24.96     15.48 o 
  -2   9  19        8.91        7.62     15.69 o 
  -1   9  19      141.14      117.74     25.52 o 
   0   9  19      109.66       88.85     27.70 o 
   1   9  19      134.27      133.15     47.47 o 
  -7  10  19       10.36       62.55     37.23 o 
  -6  10  19        9.96       13.08     26.57 o 
  -5  10  19        3.24       20.37     22.57 o 
  -4  10  19        0.10        7.78     21.96 o 
  -3  10  19        9.34       15.74     19.44 o 
  -2  10  19        8.36       40.70     19.89 o 
  -1  10  19        0.20       27.39     23.51 o 
   0  10  19        1.91       55.05     32.45 o 
   1  10  19        9.77       58.58     30.94 o 
  -6  11  19        0.72       -8.78     46.49 o 
  -5  11  19        3.84       26.83     24.28 o 
  -4  11  19        0.53       10.99     21.52 o 
  -3  11  19        2.97       19.51     24.38 o 
  -2  11  19        2.19       10.70     23.50 o 
  -1  11  19       36.30       32.32     26.49 o 
  -4  12  19        3.90       16.17     22.43 o 
  -3  12  19        5.30      -23.04     23.04 o 
 -10   0  20        0.01      222.88    111.12 o 
  -9   0  20       53.13       35.09     55.88 o 
  -8   0  20      254.23      180.00     66.28 o 
  -7   0  20      353.77      447.72     73.43 o 
  -6   0  20      178.64      203.39     61.73 o 
  -5   0  20        0.72      -13.00     46.14 o 
  -4   0  20        3.46       13.00     74.73 o 
  -3   0  20      353.47      259.27     59.78 o 
  -2   0  20      456.56      399.26     22.45 o 
  -1   0  20      138.06      142.38     20.74 o 
   0   0  20      218.40      220.74     25.04 o 
   1   0  20        6.20       26.64     39.64 o 
   2   0  20      335.24      391.00     40.17 o 
   3   0  20      132.11      209.46     76.68 o 
 -10   1  20        0.03       26.04     58.48 o 
  -9   1  20        0.00       28.71     45.14 o 
  -8   1  20       18.44       12.25     44.08 o 
  -7   1  20       44.74        6.42     40.12 o 
  -6   1  20        8.83       23.31     43.96 o 
  -5   1  20        0.21      -14.95     33.08 o 
  -4   1  20       10.65       27.92     40.21 o 
  -3   1  20       54.55       27.15     40.03 o 
  -2   1  20      172.49      140.26      5.80 o 
  -1   1  20        0.28       -3.89      9.87 o 
   0   1  20        8.08       -1.49     15.06 o 
   1   1  20        0.55        9.66     17.66 o 
   2   1  20       28.50       44.10     17.80 o 
   3   1  20        3.88      -25.51     25.51 o 
 -10   2  20        3.88        0.10     56.53 o 
  -9   2  20        1.00        2.60     51.33 o 
  -8   2  20      264.35      162.82     54.50 o 
  -7   2  20      222.07      141.20     43.62 o 
  -6   2  20       80.71       73.29     38.56 o 
  -5   2  20       10.27       -8.89     40.43 o 
  -4   2  20       15.14       16.84     33.53 o 
  -3   2  20      206.30      192.23     47.90 o 
  -2   2  20      571.86      525.23     13.78 o 
  -1   2  20      271.17      266.33     12.40 o 
   0   2  20       84.87      106.80     12.94 o 
   1   2  20        2.03        2.47     13.17 o 
   2   2  20      221.61      169.16     24.75 o 
   3   2  20      161.69      217.79     34.27 o 
 -10   3  20        6.70        1.30     50.04 o 
  -9   3  20        8.25        6.46     36.47 o 
  -8   3  20       36.79      -24.22     46.14 o 
  -7   3  20       12.67      -21.84     44.89 o 
  -6   3  20        0.23      -12.69     41.92 o 
  -5   3  20        2.41      -32.85     47.44 o 
  -4   3  20        2.33       -5.11     31.66 o 
  -3   3  20       39.77       50.04     34.38 o 
  -2   3  20        0.05       -4.28      8.47 o 
  -1   3  20       15.65       28.46     12.89 o 
   0   3  20        1.54       -8.60     15.71 o 
   1   3  20        5.71       23.66     15.69 o 
   2   3  20        0.34        2.27     19.11 o 
   3   3  20       12.68       18.34     22.27 o 
 -10   4  20        0.01       60.37     70.83 o 
  -9   4  20       10.28       32.01    109.82 o 
  -8   4  20      215.15      169.36     45.28 o 
  -7   4  20       81.95       80.11     39.73 o 
  -6   4  20       42.56      103.19     34.75 o 
  -5   4  20      124.67      103.45     50.87 o 
  -4   4  20       60.83      116.04     39.44 o 
  -3   4  20       89.50      147.01     42.62 o 
  -2   4  20      211.37      236.75     22.03 o 
  -1   4  20      152.19      177.03     31.99 o 
   0   4  20       17.48       29.60     15.25 o 
   1   4  20        0.07        4.76     14.40 o 
   2   4  20       67.48       72.69     27.06 o 
   3   4  20      143.07      142.78     27.09 o 
 -10   5  20        9.82      163.75     64.33 o 
  -9   5  20        2.00       29.24     54.58 o 
  -8   5  20        8.97       38.99     54.58 o 
  -7   5  20        4.78      -35.10     39.73 o 
  -6   5  20       13.14        2.60     48.74 o 
  -5   5  20        3.65      -12.46     36.27 o 
  -4   5  20        8.09        7.45      9.75 o 
  -3   5  20        4.28        4.07      9.44 o 
  -2   5  20        4.20       -5.35     11.70 o 
  -1   5  20       49.35       24.06     13.49 o 
   0   5  20       36.85       27.46     15.98 o 
   1   5  20       37.46       47.80     16.62 o 
   2   5  20        5.16       32.11     22.55 o 
   3   5  20        0.66        7.21     31.31 o 
  -9   6  20        3.95       69.74    113.72 o 
  -8   6  20       37.82       48.06     54.58 o 
  -7   6  20       56.86       30.90     39.05 o 
  -6   6  20      208.26      157.29     47.78 o 
  -5   6  20       48.62       59.44     18.65 o 
  -4   6  20       26.45       23.09     13.42 o 
  -3   6  20      352.18      328.70     26.48 o 
  -2   6  20      163.47      161.77     26.51 o 
  -1   6  20       48.08       51.64     20.06 o 
   0   6  20       22.71       18.07     17.53 o 
   1   6  20       47.64       51.34     24.51 o 
   2   6  20       29.45       34.67     19.51 o 
  -9   7  20        0.19       54.58     61.08 o 
  -8   7  20        0.60       33.79     59.13 o 
  -7   7  20        0.76        7.15     55.88 o 
  -6   7  20        0.02      -11.01     39.97 o 
  -5   7  20        1.60       -5.17     14.21 o 
  -4   7  20        0.01       22.73     20.03 o 
  -3   7  20        2.90        8.21     18.85 o 
  -2   7  20        5.73       18.95     27.04 o 
  -1   7  20      107.07      101.66     27.29 o 
   0   7  20        3.88       19.10     17.50 o 
   1   7  20        3.74       16.30     19.10 o 
   2   7  20        3.45        8.91     25.94 o 
  -8   8  20       12.07      106.49     76.35 o 
  -7   8  20       48.61      231.00    101.05 o 
  -6   8  20       39.01       77.35     48.60 o 
  -5   8  20        0.26       -9.21     21.22 o 
  -4   8  20        7.71      -18.95     23.71 o 
  -3   8  20       40.61       31.22     19.65 o 
  -2   8  20       62.18       52.29     24.50 o 
  -1   8  20       11.09       -2.13     19.78 o 
   0   8  20       39.74       41.17     27.13 o 
   1   8  20        0.22       56.06     42.77 o 
  -8   9  20        0.28       -5.20     59.13 o 
  -7   9  20        4.81       71.48     70.83 o 
  -6   9  20        1.21       14.34     50.69 o 
  -5   9  20       11.68       40.62     30.57 o 
  -4   9  20        9.84       25.62     21.83 o 
  -3   9  20        7.17       26.16     17.55 o 
  -2   9  20        0.33      -20.61     20.61 o 
  -1   9  20       37.94       39.77     21.96 o 
   0   9  20        0.26       32.48     27.88 o 
   1   9  20        0.93       54.58     55.88 o 
  -7  10  20       32.41       94.87     79.28 o 
  -6  10  20       38.19       32.77     31.55 o 
  -5  10  20        6.38       20.44     28.48 o 
  -4  10  20       32.19       31.35     27.46 o 
  -3  10  20       27.39       23.16     21.60 o 
  -2  10  20       35.99       35.25     30.86 o 
  -1  10  20        0.32      -17.79     24.11 o 
   0  10  20        5.84      153.35    100.07 o 
  -5  11  20        1.10       -6.49     26.93 o 
  -4  11  20        4.22       14.77     30.12 o 
  -3  11  20        0.40       18.07     27.90 o 
  -2  11  20        0.62       39.02     21.79 o 
 -10   1  21       25.49       71.63     44.54 o 
  -9   1  21       49.64       40.57     49.57 o 
  -8   1  21       30.75        1.84     36.29 o 
  -7   1  21        9.80       30.03     45.63 o 
  -6   1  21       69.03       93.94     89.02 o 
  -5   1  21      295.17      331.55    105.59 o 
  -4   1  21      215.77      386.79    121.19 o 
  -3   1  21      262.12      292.84     54.71 o 
  -2   1  21       12.87       12.62     12.66 o 
  -1   1  21      128.15       84.61     12.40 o 
   0   1  21      244.80      223.48     17.02 o 
   1   1  21      647.07      698.23     25.47 o 
   2   1  21      156.06      140.36     42.24 o 
 -10   2  21        3.13       90.05    127.04 o 
  -9   2  21        0.03      -30.56     49.79 o 
  -8   2  21       34.55       67.46     50.74 o 
  -7   2  21       32.05       36.83     38.82 o 
  -6   2  21        7.71       13.81     36.29 o 
  -5   2  21        7.67       27.65     36.99 o 
  -4   2  21       80.63       87.16     48.81 o 
  -3   2  21        2.77        2.31     31.91 o 
  -2   2  21        1.84        3.40      5.67 o 
  -1   2  21        2.35       20.72     13.71 o 
   0   2  21       27.16       42.66     17.54 o 
   1   2  21        0.26        8.23     16.88 o 
   2   2  21        3.27        7.14     24.65 o 
   3   2  21        5.20       23.52     28.03 o 
 -10   3  21       23.64      -31.19     57.83 o 
  -9   3  21       13.67      -18.40     39.90 o 
  -8   3  21        6.35       24.60     39.73 o 
  -7   3  21        0.42       37.93     47.82 o 
  -6   3  21       56.30       35.57     39.05 o 
  -5   3  21       90.42      116.19     51.36 o 
  -4   3  21      358.58      291.82     63.36 o 
  -3   3  21       64.60       78.86     38.06 o 
  -2   3  21        4.10       16.81      6.94 o 
  -1   3  21        5.76       -6.77     10.85 o 
   0   3  21      205.08      159.59     19.71 o 
   1   3  21      355.45      278.29     37.77 o 
   2   3  21      140.02      117.80     26.00 o 
 -10   4  21        0.05       65.91     51.66 o 
  -9   4  21        0.39       58.48     59.13 o 
  -8   4  21        0.18       43.44     52.23 o 
  -7   4  21       18.52        7.33     37.67 o 
  -6   4  21        1.70      -21.15     37.67 o 
  -5   4  21        9.42       45.52     65.42 o 
  -4   4  21       41.34       40.35     38.27 o 
  -3   4  21        0.92        3.02     38.82 o 
  -2   4  21       31.48       -2.15     20.32 o 
  -1   4  21        0.83        3.47     15.27 o 
   0   4  21        0.81      -12.07     16.39 o 
   1   4  21        1.59       -8.35     17.41 o 
   2   4  21       18.57       51.04     27.25 o 
  -9   5  21       49.82       49.78     38.12 o 
  -8   5  21        0.22      -61.81     81.88 o 
  -7   5  21        0.00       44.68     35.35 o 
  -6   5  21       24.42       56.56     53.03 o 
  -5   5  21      103.08      125.81     36.60 o 
  -4   5  21      278.36      242.67     49.59 o 
  -3   5  21      197.51      276.23     29.73 o 
  -2   5  21        0.48       15.01     24.54 o 
  -1   5  21        0.10        1.21     12.30 o 
   0   5  21      204.10      168.29     22.05 o 
   1   5  21      328.37      314.11     26.03 o 
   2   5  21       99.86       24.24     21.32 o 
  -9   6  21        3.20      133.21     68.88 o 
  -8   6  21        0.89      -70.83    106.57 o 
  -7   6  21        0.19       40.29    102.67 o 
  -6   6  21        8.08       30.54     59.13 o 
  -5   6  21        0.12      -10.86     32.21 o 
  -4   6  21        4.37       18.26     31.63 o 
  -3   6  21        0.40        3.93     17.72 o 
  -2   6  21        4.78       18.39     28.94 o 
  -1   6  21       22.51       14.77     16.89 o 
   0   6  21       12.25       32.31     20.40 o 
   1   6  21        0.11        8.56     20.92 o 
  -8   7  21        0.09       71.76     49.11 o 
  -7   7  21        0.63       50.08     68.55 o 
  -6   7  21        1.64       22.21     38.86 o 
  -5   7  21       74.29       91.70     37.93 o 
  -4   7  21       50.92       99.44     57.56 o 
  -3   7  21       82.91       52.66     17.64 o 
  -2   7  21        5.95       18.22     31.92 o 
  -1   7  21        9.13       -5.21     16.55 o 
   0   7  21       37.02       72.40     25.16 o 
   1   7  21       72.72       19.72     20.57 o 
  -8   8  21        0.33       18.19    103.97 o 
  -7   8  21        0.05       14.30     61.73 o 
  -6   8  21       20.85       37.04     69.53 o 
  -5   8  21       15.59       29.39     54.18 o 
  -4   8  21        8.23       10.45     29.44 o 
  -3   8  21        2.64       12.71     19.98 o 
  -2   8  21       25.92       18.96     20.82 o 
  -1   8  21       92.68       63.92     20.79 o 
   0   8  21        0.06       -2.01     20.45 o 
  -7   9  21        1.49      -27.97     48.68 o 
  -6   9  21        6.75       24.04    117.62 o 
  -5   9  21       20.66       22.74     71.48 o 
  -4   9  21       33.26       39.90     29.13 o 
  -3   9  21       57.81       40.99     28.04 o 
  -2   9  21       33.12       10.70     21.76 o 
  -1   9  21        0.08        8.77     28.21 o 
  -5  10  21       11.90       -5.63     46.15 o 
  -4  10  21        0.00       22.74     63.68 o 
  -3  10  21        5.73        9.33     27.49 o 
  -2  10  21        1.32       10.10     45.43 o 
 -10   0  22        4.61        7.80     95.52 o 
  -9   0  22        5.10       36.39     59.78 o 
  -8   0  22       42.55       48.74     59.78 o 
  -7   0  22       18.74       22.09     92.92 o 
  -6   0  22      133.66       40.29     57.83 o 
  -5   0  22      118.25      209.89     64.98 o 
  -4   0  22       72.82        9.75     49.39 o 
  -3   0  22       75.22      -10.40     79.93 o 
  -2   0  22      151.23       35.74     85.13 o 
  -1   0  22       74.05      157.25     55.88 o 
   0   0  22      118.91      124.33     28.30 o 
   2   0  22       12.43       17.60     27.94 o 
 -10   1  22       13.11       20.20     42.49 o 
  -9   1  22        2.72       45.75     43.42 o 
  -8   1  22        1.22        5.80     64.32 o 
  -7   1  22        0.22      -21.42     39.73 o 
  -6   1  22        0.20      -24.04     57.18 o 
  -5   1  22        0.17      -33.74     47.89 o 
  -4   1  22        1.24       60.11     39.52 o 
  -3   1  22        1.29       59.60     46.72 o 
  -2   1  22       37.92       16.07     41.88 o 
  -1   1  22       10.17       23.28     41.21 o 
   0   1  22       15.36       14.72     13.71 o 
   1   1  22        0.81       -5.85     27.94 o 
   2   1  22        0.24        8.43     22.01 o 
  -9   2  22        9.17       23.16     52.74 o 
  -8   2  22        1.97       29.57     41.81 o 
  -7   2  22       69.10       49.65     41.58 o 
  -6   2  22      331.95      201.65     61.20 o 
  -5   2  22       56.63       -4.88     35.80 o 
  -4   2  22       50.38       60.53     65.45 o 
  -3   2  22      348.81      271.35     48.40 o 
  -2   2  22      247.88      241.53     57.51 o 
  -1   2  22      159.11      135.08     56.53 o 
   0   2  22       12.85       15.33     13.01 o 
   1   2  22       22.87        0.62     21.07 o 
   2   2  22       74.81       79.57     22.43 o 
  -9   3  22       16.32      -52.83     53.31 o 
  -8   3  22        1.90       -3.05     38.13 o 
  -7   3  22        0.00       66.81     73.05 o 
  -6   3  22       52.38       50.04     42.27 o 
  -5   3  22        0.58      -21.86     46.34 o 
  -4   3  22        1.50        9.87     35.34 o 
  -3   3  22       18.28       69.19     46.96 o 
  -2   3  22       35.87       89.59     39.64 o 
  -1   3  22        0.02       24.25     34.78 o 
   0   3  22        0.11      -16.01     16.01 o 
   1   3  22       28.04       18.62     18.26 o 
   2   3  22        0.45       -3.21     19.12 o 
  -9   4  22       11.88       -9.70     50.17 o 
  -8   4  22       34.23       40.94    101.37 o 
  -7   4  22       42.70       37.70     48.09 o 
  -6   4  22      114.37       71.61     57.83 o 
  -5   4  22       14.45        8.28     63.12 o 
  -4   4  22        0.34        5.68     35.24 o 
  -3   4  22       46.43       54.48     38.93 o 
  -2   4  22       29.77       96.46     47.42 o 
  -1   4  22      369.82      407.31     36.44 o 
   0   4  22       30.79       11.55     15.75 o 
   1   4  22        0.35       17.06     22.18 o 
  -9   5  22        0.40       28.17     37.62 o 
  -8   5  22        0.37       13.72     42.74 o 
  -7   5  22        3.68       10.20     34.75 o 
  -6   5  22       27.87       22.74    100.07 o 
  -5   5  22        1.65      -35.36     40.77 o 
  -4   5  22        0.63      -34.94     47.03 o 
  -3   5  22       10.59      -25.77     38.66 o 
  -2   5  22        2.59       10.36     35.58 o 
  -1   5  22        1.59      -22.51     26.81 o 
   0   5  22        0.80       10.11     30.89 o 
   1   5  22       11.73       34.23     29.81 o 
  -8   6  22       22.52       14.51     54.71 o 
  -7   6  22       50.76       67.76     49.39 o 
  -6   6  22       15.58       10.01     33.87 o 
  -5   6  22       18.31       52.15     40.62 o 
  -4   6  22        8.98        1.61     37.09 o 
  -3   6  22       13.50       43.31     41.16 o 
  -2   6  22      131.98      151.27     74.31 o 
  -1   6  22      292.14      284.31     30.20 o 
   0   6  22       36.79       35.65     34.77 o 
   1   6  22        1.08       26.66     45.70 o 
  -8   7  22        0.13       -9.75     62.38 o 
  -7   7  22        0.51       34.44     66.28 o 
  -6   7  22        2.14        7.74     42.24 o 
  -5   7  22        5.42      -19.34     34.85 o 
  -4   7  22        0.45       77.37     56.72 o 
  -3   7  22        0.36        9.10     63.68 o 
  -2   7  22       20.14       27.06     39.13 o 
  -1   7  22        0.24       28.94     35.04 o 
   0   7  22        4.28       44.98     28.54 o 
  -7   8  22       86.13      102.86     56.29 o 
  -6   8  22       17.27      -29.67     48.65 o 
  -5   8  22       15.83        1.95     64.98 o 
  -4   8  22        2.17       52.71     61.16 o 
  -3   8  22       37.83       41.50     57.51 o 
  -2   8  22       81.94       51.96     40.70 o 
  -1   8  22       45.65       66.78     27.93 o 
  -6   9  22        0.24       22.09     74.08 o 
  -5   9  22        0.05      -25.87     49.03 o 
  -4   9  22        3.96       10.40     73.43 o 
  -3   9  22        0.53      -18.84     57.18 o 
  -2   9  22       16.77       -8.45     37.04 o 
  -9   1  23       72.58       60.17     47.10 o 
  -8   1  23       18.57        2.34     65.02 o 
  -7   1  23        0.31       16.61     41.58 o 
  -6   1  23       25.91       -2.83     47.71 o 
  -5   1  23       71.85       84.15     76.35 o 
  -4   1  23       28.16       69.46     50.65 o 
  -3   1  23       62.62       93.12     50.87 o 
  -2   1  23      216.34      188.55     55.88 o 
  -1   1  23       20.74       18.84     50.04 o 
  -9   2  23        0.05       16.13     53.53 o 
  -8   2  23        6.35       34.17     45.02 o 
  -7   2  23        7.54       11.37     40.89 o 
  -6   2  23        0.18       52.33     53.31 o 
  -5   2  23        0.73       25.67     40.43 o 
  -4   2  23       39.51        6.17     43.19 o 
  -3   2  23        0.09       12.96     61.52 o 
  -2   2  23        9.33        5.41     35.55 o 
  -1   2  23        1.62      -35.09     55.23 o 
   1   2  23        4.58      -14.72     23.42 o 
  -9   3  23        9.10      -33.44     53.23 o 
  -8   3  23        2.89       24.87     43.64 o 
  -7   3  23        2.14       47.02     74.43 o 
  -6   3  23        0.70       38.02     42.50 o 
  -5   3  23      143.12      129.26     78.84 o 
  -4   3  23       25.31       16.25     52.63 o 
  -3   3  23      131.40      114.68     52.63 o 
  -2   3  23      148.04      204.13     69.20 o 
  -1   3  23        0.05      -11.70     47.44 o 
   0   3  23        0.74       39.64     47.44 o 
   1   3  23      134.85      103.69     35.14 o 
  -8   4  23        0.80       50.57     57.10 o 
  -7   4  23        7.93       42.93     45.00 o 
  -6   4  23        0.09       21.75     51.08 o 
  -5   4  23        1.25       70.50     55.20 o 
  -4   4  23        0.57        6.90     43.91 o 
  -3   4  23       24.94       60.42     41.69 o 
  -2   4  23       31.70       36.44     56.21 o 
  -1   4  23        3.39       59.78     51.33 o 
   0   4  23        2.81      -47.44     47.44 o 
  -8   5  23        7.40      -18.29     44.92 o 
  -7   5  23        1.41        5.78     50.24 o 
  -6   5  23       29.51       50.01     57.17 o 
  -5   5  23      174.24      145.92     50.44 o 
  -4   5  23      101.19      101.70     46.89 o 
  -3   5  23       15.18       86.62     51.49 o 
  -2   5  23        3.64       24.47     61.08 o 
  -1   5  23        9.86      139.71     55.88 o 
   0   5  23       24.34        6.50     43.54 o 
  -7   6  23        2.63       19.53     46.84 o 
  -6   6  23        1.16       -7.14     51.63 o 
  -5   6  23        6.32       22.41     43.73 o 
  -4   6  23        4.02      -11.67     45.87 o 
  -3   6  23        1.65       12.17     55.88 o 
  -2   6  23       38.71       45.56    107.54 o 
  -1   6  23       11.01       22.74     50.04 o 
  -7   7  23        1.40      -17.39     58.91 o 
  -6   7  23        2.04       33.82     39.22 o 
  -5   7  23       34.81      -25.58     57.46 o 
  -4   7  23       72.55       82.53     78.63 o 
  -3   7  23        5.31      -31.19    115.67 o 
  -2   7  23        9.17      -78.63     95.52 o 
  -1   7  23        2.14      -35.74     50.69 o 
  -5   8  23        0.01       29.36     49.31 o 
  -4   8  23        1.36        2.00     52.65 o 
  -3   8  23        1.16        4.37     41.68 o 
  -8   0  24        4.00        7.80     59.78 o 
  -7   0  24       20.00       -3.25     99.42 o 
  -6   0  24      229.24      187.15     77.33 o 
  -5   0  24       14.55      -24.69     98.77 o 
  -4   0  24       45.20       59.78     61.08 o 
  -3   0  24       24.93       30.54     57.83 o 
  -8   1  24        3.84       26.01     74.42 o 
  -7   1  24       15.99       76.76     48.47 o 
  -6   1  24        5.24       28.46     73.97 o 
  -5   1  24        0.00       41.95     43.18 o 
  -4   1  24        0.17       21.04     48.65 o 
  -3   1  24       18.64       41.26     41.81 o 
  -8   2  24       11.64       36.39     46.40 o 
  -7   2  24       13.19       -3.59     41.58 o 
  -6   2  24       93.14       78.47     48.70 o 
  -5   2  24       14.41       41.26     43.65 o 
  -4   2  24        0.58        6.53     38.82 o 
  -3   2  24       18.41      -22.74     95.52 o 
  -8   3  24       40.33        4.35     42.96 o 
  -7   3  24        1.88        7.25     53.31 o 
  -6   3  24        0.00      -21.97     43.88 o 
  -5   3  24        0.07      -22.42     42.27 o 
  -4   3  24        0.34      -12.95     49.29 o 
  -3   3  24       15.52       -3.44     37.14 o 
  -2   3  24       42.55       83.83     59.78 o 
  -1   3  24       48.43      112.42     59.78 o 
   0   3  24       15.94      111.12     94.22 o 
  -8   4  24        1.58      -42.11     59.27 o 
  -7   4  24        7.52        7.23     43.42 o 
  -6   4  24       44.12       69.74     58.01 o 
  -5   4  24       24.54       41.51     56.07 o 
  -4   4  24        3.91      -21.75     41.89 o 
  -3   4  24        0.44       87.86     53.88 o 
  -2   4  24      182.04      296.31     70.83 o 
  -1   4  24      170.37      115.02     58.48 o 
  -7   5  24        0.22       16.48     55.66 o 
  -6   5  24        5.20       17.84     54.81 o 
  -5   5  24        1.11       28.89     66.28 o 
  -4   5  24        0.05      -25.68     43.47 o 
  -3   5  24        9.34       87.03     45.51 o 
  -2   5  24       35.32      145.56     63.68 o 
  -1   5  24       35.75      118.27     58.48 o 
  -6   6  24       37.62       42.88     58.75 o 
  -5   6  24        5.45       37.75     47.28 o 
  -4   6  24        3.19      -22.84     44.40 o 
  -3   6  24       23.01       18.84     56.53 o 
  -2   6  24       92.52      133.86     63.68 o 
  -5   7  24        1.98       -9.10    113.07 o 
  -4   7  24        2.04      -83.18     83.18 o 
  -7   1  25        8.26       30.87     47.79 o 
  -6   1  25        4.13       18.68     53.08 o 
  -5   1  25       54.67       85.42     60.00 o 
  -4   1  25       63.43      -34.40     44.10 o 
  -7   2  25        2.21       30.85     56.75 o 
  -6   2  25        5.39      -19.43     54.84 o 
  -5   2  25        1.16       -2.00     47.98 o 
  -4   2  25        3.70       38.32     44.32 o 
  -3   2  25        6.63       46.14    100.72 o 
  -2   2  25        0.04       10.40     91.62 o 
  -7   3  25       19.91       57.85     62.76 o 
  -6   3  25        9.75       55.79     52.63 o 
  -5   3  25       22.94      -12.09     42.72 o 
  -4   3  25       57.06       64.32     77.34 o 
  -3   3  25        4.43       42.24     99.42 o 
  -2   3  25        7.92       62.38    101.37 o 
  -6   4  25        0.18       58.77     49.84 o 
  -5   4  25        1.62      -49.63     59.42 o 
  -4   4  25        0.14       34.13     45.63 o 
  -3   4  25        0.04      155.95     68.88 o 
  -2   4  25       27.23       79.93     61.08 o 
  -5   5  25       10.99       51.95     49.66 o 
  -4   5  25       23.73      -46.56     56.65 o 
  -3   5  25       31.14      185.85     71.48 o 
  -6   0  26       44.92       90.32     77.33 o 
  -6   1  26        0.06       51.47     60.99 o 
  -5   1  26        0.49       73.79     61.39 o 
  -5   2  26       38.84      -24.01     46.62 o 
  -4   2  26        1.57       19.49     62.38 o 
                                                 
